# Supplementary material for: Comparison of the Agronomic, Cytological, Grain Protein Characteristics, as Well as Transcriptomic Profile of Two Wheat Lines Derived From Wild Emmer
Source: Front Genet. 2022 Jan 28;12:804481. doi: 10.3389/fgene.2021.804481 (PMC8831750; doi:10.3389/fgene.2021.804481)
Supplement: Supplementary file 1 [file DataSheet1.zip]

Archive with 7 entries (5 files):
- Data Sheet 1/Supplementary_Material.docx
- Data Sheet 1/Table S4-S7/
- Data Sheet 1/Table S4-S7/Table S4.xls
- Data Sheet 1/Table S4-S7/Table S5.xls
- Data Sheet 1/Table S4-S7/Table S6.xlsx
- Data Sheet 1/Table S4-S7/Table S7.xls
- Data Sheet 1/
