# Supplementary material for: Comparison of the Agronomic, Cytological, Grain Protein Characteristics, as Well as Transcriptomic Profile of Two Wheat Lines Derived From Wild Emmer
Source: Front Genet. 2022 Jan 28;12:804481. doi: 10.3389/fgene.2021.804481 (PMC8831750; doi:10.3389/fgene.2021.804481)
Supplement: Supplementary file 1 [file DataSheet1.zip › Data Sheet 1/Table S4-S7/Table S4.xls]

## Sheet: GO_class
Table S4 The GO enrichment analysis of the DEGs.
#GO_classify1	GO_classify2	GO_ID	AllGene_number	Selected_gene_number	Selected_gene_ID
biological process	metabolic process	GO:0008152	49815	172	TraesCS1A02G010200;TraesCS1A02G049800;TraesCS3B02G544700;TraesCS3B02G269300;Triticum_aestivum_newGene_65791;TraesCS7A02G442300;TraesCS3B02G204500;TraesCS5B02G468400;Triticum_aestivum_newGene_70213;TraesCS7B02G265300;TraesCS3B02G456100;Triticum_aestivum_newGene_30996;TraesCS3A02G377700;TraesCS4A02G435300;TraesCS4A02G472600;TraesCS4B02G393500;TraesCS4B02G328100;TraesCS5A02G398200;TraesCS7A02G282400…
biological process	cellular process	GO:0009987	47352	131	Triticum_aestivum_newGene_2080;TraesCS3B02G039000;TraesCS6A02G083500;TraesCS2B02G406700;TraesCS7B02G301400;TraesCS3A02G394200;Triticum_aestivum_newGene_11878;TraesCS3A02G132800;TraesCS2A02G175200;TraesCS4A02G185900;TraesCS3B02G515100;TraesCS3B02G031300;TraesCS3B02G030900;TraesCS1A02G033600;TraesCS6B02G179400;TraesCS6A02G093200;TraesCS2B02G607100;Triticum_aestivum_newGene_21157;TraesCS3B02G471900;…
biological process	single-organism process	GO:0044699	32269	93	TraesCS3B02G269300;Triticum_aestivum_newGene_57777;TraesCS5B02G468400;Triticum_aestivum_newGene_70213;TraesCS3A02G170000;TraesCS3B02G544700;TraesCS1A02G010200;TraesCS2A02G390800;TraesCS7B02G472500;TraesCS7A02G282400;TraesCS2B02G506500;TraesCS3B02G456100;TraesCS7B02G265300;TraesCS3A02G377700;TraesCS2A02G104500;TraesCS4A02G435300;TraesCS3B02G471900;Triticum_aestivum_newGene_30996;TraesCS3A02G279600…
biological process	biological regulation	GO:0065007	15076	58	TraesCS3A02G132800;Triticum_aestivum_newGene_54945;Triticum_aestivum_newGene_11878;TraesCS5A02G496500;TraesCS3B02G432800;TraesCS3A02G424000;TraesCS3A02G095600;TraesCS3B02G092900;TraesCS3B02G111200;TraesCS7B02G072000;TraesCS5A02G003300;TraesCS7B02G057900;TraesCS5A02G490200;TraesCS4A02G460100;TraesCS3A02G336500;Triticum_aestivum_newGene_2187;TraesCS4B02G351500;TraesCS5A02G359700;TraesCS2B02G396800;…
biological process	response to stimulus	GO:0050896	10524	39	TraesCS3B02G544700;TraesCS4B02G319900;TraesCS3B02G545400;TraesCSU02G193500;Triticum_aestivum_newGene_57777;TraesCS4B02G249400;TraesCS7A02G442300;Triticum_aestivum_newGene_30996;TraesCS4A02G419300;TraesCS2A02G104500;TraesCS5B02G419900;TraesCS7B02G076300;TraesCS2B02G004700;TraesCS4A02G404500;TraesCS2B02G605800;TraesCS1A02G374700;TraesCS7B02G057900;TraesCS1B02G426000;TraesCS5A02G490200;TraesCS3A02G0…
biological process	localization	GO:0051179	9181	18	TraesCS2A02G390800;Triticum_aestivum_newGene_37214;TraesCS7B02G057900;TraesCS5B02G143000;TraesCS1A02G033600;TraesCS4A02G472200;Triticum_aestivum_newGene_2187;TraesCS3A02G056400;Triticum_aestivum_newGene_57777;TraesCS2B02G396800;TraesCS5A02G048400;TraesCS2B02G408500;TraesCS5B02G001100;TraesCS2B02G506500;TraesCS4A02G056500;TraesCS3A02G207800;TraesCS4A02G404500;TraesCS4B02G248500
biological process	cellular component organization or biogenesis	GO:0071840	7899	26	TraesCS6A02G093200;TraesCS4A02G461600;TraesCS2B02G004700;TraesCS5B02G064000;TraesCS1B02G300900;TraesCS7A02G349500;TraesCS3A02G132800;TraesCS4B02G086500;TraesCS4A02G419300;TraesCS7A02G070900;TraesCS3B02G378900;TraesCS2B02G406700;TraesCS3B02G432800;TraesCS3B02G456100;TraesCS3B02G204500;TraesCS2A02G135500;Triticum_aestivum_newGene_70213;TraesCS3A02G226400;TraesCS6B02G122000;Triticum_aestivum_newGene…
biological process	multicellular organismal process	GO:0032501	3695	12	TraesCS3B02G031300;TraesCS2B02G605800;TraesCS2B02G004700;TraesCS3B02G030900;TraesCS3A02G075100;TraesCS3A02G336500;TraesCS4A02G460100;TraesCS7A02G282400;TraesCS3B02G432800;TraesCS7A02G349500;TraesCS3A02G132800;TraesCS3A02G377700
biological process	developmental process	GO:0032502	3640	12	TraesCS3B02G432800;TraesCS3A02G132800;TraesCS7A02G349500;TraesCS3A02G377700;TraesCS3B02G031300;TraesCS2B02G605800;TraesCS2B02G004700;TraesCS3A02G075100;TraesCS3B02G030900;TraesCS3A02G336500;TraesCS4A02G460100;TraesCS7A02G282400
biological process	signaling	GO:0023052	3477	11	TraesCS1A02G374700;TraesCS7A02G350800;TraesCSU02G193500;TraesCS3B02G432800;TraesCS3B02G545400;TraesCS5A02G490200;TraesCS7B02G057900;TraesCS2A02G104500;TraesCS4B02G319900;TraesCS3B02G544700;Triticum_aestivum_newGene_30996
biological process	reproductive process	GO:0022414	1906	4	TraesCS3A02G132800;TraesCS3A02G336500;TraesCS3B02G432800;TraesCS2B02G605800
biological process	multi-organism process	GO:0051704	1577	3	TraesCS5A02G496500;TraesCS2B02G605800;TraesCS3A02G132800
biological process	reproduction	GO:0000003	720	0
biological process	growth	GO:0040007	564	4	TraesCS2B02G406700;TraesCS3B02G432800;TraesCS2A02G388600;TraesCS3A02G132800
biological process	immune system process	GO:0002376	323	0
biological process	cell killing	GO:0001906	119	1	TraesCS5A02G496500
biological process	rhythmic process	GO:0048511	66	0
biological process	locomotion	GO:0040011	36	0
biological process	biological adhesion	GO:0022610	17	0
biological process	biological phase	GO:0044848	15	0
cellular component	cell	GO:0005623	49276	137	TraesCS7A02G194700;TraesCS1A02G279800;TraesCS2A02G222500;Triticum_aestivum_newGene_76888;TraesCS4B02G314300;TraesCS7A02G152400;TraesCS2B02G605800;TraesCS1B02G300900;TraesCS1A02G374700;TraesCS7A02G070100;TraesCS1A02G056600;TraesCS7B02G056300;TraesCS4A02G472200;TraesCS2A02G135500;TraesCS6A02G190100;TraesCS5B02G078300;TraesCS6A02G372500;TraesCS1B02G383400;TraesCS2B02G497400;TraesCSU02G193500;TraesCS…
cellular component	cell part	GO:0044464	49111	136	TraesCS5A02G456700;TraesCS2A02G175200;TraesCS3A02G132800;TraesCS3A02G396800;Triticum_aestivum_newGene_11878;TraesCS6A02G083500;TraesCS3A02G394200;TraesCS7B02G301400;TraesCS3B02G030900;TraesCS2B02G459100;TraesCS3B02G031300;TraesCS1B02G395300;TraesCS2B02G196500;TraesCS1A02G033600;TraesCS6B02G179400;TraesCS1B02G450700;TraesCS3A02G378700;TraesCS3B02G471900;TraesCS7A02G336700;TraesCS2A02G104500;TraesC…
cellular component	organelle	GO:0043226	38098	105	Triticum_aestivum_newGene_30996;TraesCS3A02G377700;TraesCS2A02G104500;TraesCS7A02G336700;TraesCS6B02G339100;TraesCS3B02G410000;TraesCS3A02G378700;TraesCS3A02G533800;TraesCS2B02G213500;TraesCS2B02G607100;TraesCS3B02G456100;TraesCS6B02G179400;TraesCS7A02G282400;TraesCS3B02G477500;TraesCS7B02G472500;TraesCS1B02G450700;TraesCS2A02G390800;TraesCS3B02G422400;TraesCS3B02G544700;TraesCS7A02G213100;TraesC…
cellular component	membrane	GO:0016020	34314	85	TraesCS4A02G056500;TraesCS5A02G496500;TraesCS5A02G320200;TraesCS5B02G132200;Triticum_aestivum_newGene_42101;TraesCS3B02G392000;TraesCS2B02G341200;Triticum_aestivum_newGene_80472;TraesCS2B02G591000;Triticum_aestivum_newGene_52219;Triticum_aestivum_newGene_28429;TraesCS5B02G120300;TraesCS3A02G207800;TraesCS6A02G023700;TraesCS2A02G388600;TraesCS7B02G057900;TraesCS7A02G462900;TraesCS5A02G490200;Traes…
cellular component	membrane part	GO:0044425	28118	69	TraesCS2B02G408500;TraesCS3A02G056400;TraesCS3A02G209900;TraesCS7B02G203600;TraesCS4A02G472200;TraesCS3A02G153000;TraesCS7A02G348200;TraesCS6A02G069500;TraesCS1A02G367500;TraesCS2B02G497400;TraesCS4A02G391900;TraesCS4B02G248500;TraesCS1A02G374700;TraesCS4A02G404500;TraesCS7B02G443000;TraesCS2B02G004700;TraesCS1A02G279800;TraesCS7B02G234500;TraesCS7A02G388900;TraesCS2A02G105500;TraesCS1B02G271400;…
cellular component	organelle part	GO:0044422	11711	18	TraesCS2A02G175200;TraesCS3A02G230000;TraesCS3B02G456100;TraesCS3B02G435500;TraesCS3B02G378900;TraesCS7A02G282400;TraesCS3A02G207800;TraesCS4A02G461600;TraesCS3B02G392000;TraesCS3A02G359400;TraesCS2B02G605800;TraesCS1B02G300900;TraesCS3B02G259400;TraesCS1A02G033600;TraesCS4A02G472200;TraesCS3A02G075100;TraesCS4A02G460100;Triticum_aestivum_newGene_64022
cellular component	macromolecular complex	GO:0032991	9843	16	Triticum_aestivum_newGene_70213;TraesCS4A02G472200;TraesCS4B02G283500;Triticum_aestivum_newGene_65791;Triticum_aestivum_newGene_37214;TraesCS1A02G033600;TraesCS6A02G069500;TraesCS2B02G497400;TraesCS4A02G461600;TraesCS3A02G207800;TraesCS1B02G300900;TraesCSU02G012500;TraesCS2A02G175200;TraesCS3B02G378900;TraesCS6A02G083500;TraesCS3B02G456100
cellular component	extracellular region	GO:0005576	2917	33	TraesCS7B02G072000;TraesCS3B02G392000;TraesCS3A02G359400;TraesCS3B02G111200;TraesCS3A02G095600;TraesCS7A02G070900;TraesCS4B02G086500;Triticum_aestivum_newGene_54945;TraesCS1A02G398200;TraesCS6B02G042500;TraesCS4B02G328000;TraesCS6B02G122000;TraesCS5A02G359700;TraesCS4B02G030000;TraesCS1B02G426000;TraesCS3B02G258100;TraesCS4B02G328100;TraesCS2B02G605800;TraesCS6B02G287800;TraesCS7B02G076300;TraesC…
cellular component	membrane-enclosed lumen	GO:0031974	2765	2	TraesCS1B02G300900;TraesCS4A02G461600
cellular component	cell junction	GO:0030054	1228	7	TraesCS5A02G320200;TraesCS1B02G300900;TraesCS2B02G605800;TraesCS2B02G396800;TraesCS3A02G359400;TraesCS3B02G392000;Triticum_aestivum_newGene_610
cellular component	symplast	GO:0055044	1228	7	TraesCS1B02G300900;TraesCS5A02G320200;TraesCS3B02G392000;TraesCS3A02G359400;TraesCS2B02G605800;TraesCS2B02G396800;Triticum_aestivum_newGene_610
cellular component	extracellular region part	GO:0044421	414	8	TraesCS5B02G362000;TraesCS5B02G419900;TraesCS3B02G111200;TraesCS4B02G030000;TraesCS5A02G359700;TraesCS3B02G111293;TraesCS3A02G095600;TraesCS7B02G076300
cellular component	virion	GO:0019012	257	1	TraesCS2A02G175200
cellular component	virion part	GO:0044423	257	1	TraesCS2A02G175200
cellular component	nucleoid	GO:0009295	88	0
molecular function	binding	GO:0005488	44477	138	TraesCS6B02G424300;TraesCS2B02G152700;TraesCS6B02G042500;TraesCS3B02G378900;TraesCS7A02G133500;TraesCS7A02G070900;TraesCS5A02G449800;TraesCS3A02G230000;Triticum_aestivum_newGene_52219;TraesCS3B02G092900;Triticum_aestivum_newGene_80472;TraesCS1B02G227700;TraesCS2B02G341200;TraesCS3B02G392000;Triticum_aestivum_newGene_37214;Triticum_aestivum_newGene_47508;TraesCS5A02G490200;TraesCS3B02G259400;Traes…
molecular function	catalytic activity	GO:0003824	42298	145	TraesCS3B02G012500;TraesCS4A02G419300;TraesCS7A02G344300;TraesCS1B02G321700;TraesCS3A02G153000;TraesCSU02G080200;TraesCS5B02G058400;TraesCS2B02G085300;TraesCS6B02G398500;TraesCS3B02G545400;TraesCS6A02G069500;TraesCS1A02G085600;TraesCS3A02G282600;TraesCS5B02G120300;TraesCS3B02G392000;TraesCS2B02G341200;TraesCS1B02G227700;TraesCS6B02G042500;TraesCS2B02G152700;TraesCS3A02G230000;TraesCS7A02G070900;T…
molecular function	transporter activity	GO:0005215	5112	10	TraesCS1A02G033600;TraesCS7B02G057900;TraesCS5B02G143000;TraesCS5B02G001100;TraesCS3A02G056400;Triticum_aestivum_newGene_57777;TraesCS4A02G404500;TraesCS2B02G396800;TraesCS4A02G472200;Triticum_aestivum_newGene_2187
molecular function	nucleic acid binding transcription factor activity	GO:0001071	2477	5	TraesCS4B02G351500;TraesCS3A02G378700;TraesCS3A02G377700;Triticum_aestivum_newGene_11878;TraesCS1A02G329900
molecular function	structural molecule activity	GO:0005198	2124	3	TraesCS3B02G456100;TraesCS4A02G472200;TraesCS4A02G461600
molecular function	electron carrier activity	GO:0009055	1037	2	TraesCS7B02G301400;TraesCS6B02G424300
molecular function	antioxidant activity	GO:0016209	960	4	TraesCS6B02G042500;TraesCS4A02G419300;TraesCS7A02G070900;Triticum_aestivum_newGene_73203
molecular function	molecular transducer activity	GO:0060089	750	2	TraesCS5A02G320200;TraesCS7B02G057900
molecular function	signal transducer activity	GO:0004871	750	2	TraesCS5A02G320200;TraesCS7B02G057900
molecular function	nutrient reservoir activity	GO:0045735	432	19	TraesCS5B02G419900;TraesCS6B02G065600;TraesCS1B02G330000;TraesCS1A02G008000;TraesCS1B02G329992;TraesCS6A02G049100;TraesCS1A02G317500;TraesCS7B02G076300;TraesCS6A02G049500;TraesCS6B02G065800;TraesCS1A02G007344;TraesCS1A02G007400;TraesCS1A02G007405;TraesCS7A02G035200;TraesCS6A02G049400;TraesCS1A02G007934;TraesCS1A02G066100;TraesCS6B02G065749;TraesCS1A02G007700
molecular function	transcription factor activity, protein binding	GO:0000988	370	0
molecular function	protein tag	GO:0031386	43	1	TraesCS3A02G424000
molecular function	metallochaperone activity	GO:0016530	12	0
