# Supplementary material for: Comparison of the Agronomic, Cytological, Grain Protein Characteristics, as Well as Transcriptomic Profile of Two Wheat Lines Derived From Wild Emmer
Source: Front Genet. 2022 Jan 28;12:804481. doi: 10.3389/fgene.2021.804481 (PMC8831750; doi:10.3389/fgene.2021.804481)
Supplement: Supplementary file 1 [file DataSheet1.zip › Data Sheet 1/Table S4-S7/Table S5.xls]

## Sheet: Sheet1
Table S5 The KEGG enrichment analysis of the DEGs.
Pathway	ko_ID	Gene_id
Fructose and mannose metabolism	ko00051	TraesCS3A02G359400;TraesCS3B02G039000;TraesCS3B02G392000;TraesCS5A02G072700;TraesCS5B02G078300
Starch and sucrose metabolism	ko00500	TraesCS3A02G226400;TraesCS3B02G204500;TraesCS3B02G258100;TraesCS4A02G484800;TraesCS6A02G093200;TraesCS6B02G122000;TraesCS7A02G287400;TraesCS7B02G183300;TraesCS7B02G472500;TraesCSU02G080200
Biosynthesis of unsaturated fatty acids	ko01040	TraesCS3A02G075100
Peroxisome	ko04146	TraesCS3B02G215100
Phenylalanine metabolism	ko00360	TraesCS5B02G468400
Nicotinate and nicotinamide metabolism	ko00760	TraesCS1A02G056600
Alanine, aspartate and glutamate metabolism	ko00250	TraesCS1A02G085600
Pentose phosphate pathway	ko00030	TraesCS5A02G072700;TraesCS5B02G078300
Fatty acid elongation	ko00062	TraesCS3A02G075100;TraesCS7B02G254900
2-Oxocarboxylic acid metabolism	ko01210	TraesCS1A02G085600;TraesCS4B02G235400
Fatty acid metabolism	ko01212	TraesCS3A02G075100
Valine, leucine and isoleucine biosynthesis	ko00290	TraesCS4B02G235400
Pentose and glucuronate interconversions	ko00040	TraesCS3A02G226400;TraesCS3B02G204500;TraesCS3B02G258100
Thiamine metabolism	ko00730	TraesCS3B02G435500
Galactose metabolism	ko00052	TraesCS2B02G341200;TraesCS4A02G484800;TraesCSU02G080200
Tryptophan metabolism	ko00380	TraesCS6B02G033700
Cysteine and methionine metabolism	ko00270	TraesCS4B02G235400
Plant-pathogen interaction	ko04626	TraesCS3B02G553500;TraesCS5A02G490200
Plant hormone signal transduction	ko04075	TraesCS3A02G378700;TraesCS7A02G350800;Triticum_aestivum_newGene_30996
Propanoate metabolism	ko00640	TraesCS2A02G074700
Terpenoid backbone biosynthesis	ko00900	TraesCS1B02G383400;Triticum_aestivum_newGene_64022
Carbon fixation in photosynthetic organisms	ko00710	TraesCS1A02G085600;TraesCS3A02G359400;TraesCS3B02G392000
Arginine biosynthesis	ko00220	TraesCS1A02G085600
Nitrogen metabolism	ko00910	TraesCS3A02G230000;TraesCS3B02G259400
Phosphatidylinositol signaling system	ko04070	TraesCS2B02G152700
Diterpenoid biosynthesis	ko00904	TraesCS3B02G432800;TraesCS4A02G460100
Ribosome	ko03010	TraesCS3B02G456100;TraesCS4A02G472200
Aminoacyl-tRNA biosynthesis	ko00970	TraesCS7B02G301400
Glutathione metabolism	ko00480	TraesCS3B02G471900;TraesCS4A02G435300
Valine, leucine and isoleucine degradation	ko00280	TraesCS2A02G074700;TraesCS3B02G215100;TraesCS4B02G235400;TraesCS7A02G462900
Ubiquitin mediated proteolysis	ko04120	TraesCS4A02G472600
Phagosome	ko04145	TraesCS3A02G207800;TraesCS4A02G056500;TraesCS4B02G248500
Butanoate metabolism	ko00650	TraesCS3B02G215100
Endocytosis	ko04144	TraesCS2B02G152700;TraesCS3B02G390800;TraesCS4A02G098200
RNA transport	ko03013	TraesCS2B02G506500;TraesCS3A02G424000
Spliceosome	ko03040	TraesCS2A02G175200;TraesCS3B02G390800;TraesCS4A02G098200
Pantothenate and CoA biosynthesis	ko00770	TraesCS4B02G235400
Inositol phosphate metabolism	ko00562	TraesCS2B02G152700;TraesCS3A02G359400;TraesCS3B02G392000
Carbon metabolism	ko01200	TraesCS1A02G085600;TraesCS3A02G359400;TraesCS3B02G392000
Glycine, serine and threonine metabolism	ko00260	TraesCS6A02G371100
Synthesis and degradation of ketone bodies	ko00072	TraesCS3B02G215100
Glycolysis / Gluconeogenesis	ko00010	TraesCS2B02G341200;TraesCS3A02G359400;TraesCS3B02G392000;TraesCS5A02G072700;TraesCS5B02G078300
Phenylpropanoid biosynthesis	ko00940	TraesCS4A02G419300;TraesCS5B02G468400;TraesCS6B02G042500;TraesCS7A02G070900;Triticum_aestivum_newGene_73203
Brassinosteroid biosynthesis	ko00905	TraesCS2B02G004700
Amino sugar and nucleotide sugar metabolism	ko00520	TraesCS3B02G039000;TraesCS7A02G287400;TraesCS7B02G183300
Protein processing in endoplasmic reticulum	ko04141	TraesCS3A02G207800;TraesCS3B02G390800;TraesCS4A02G056500;TraesCS4A02G098200;TraesCS4A02G472600;TraesCS4B02G212200;TraesCS4B02G248500;TraesCS5A02G049400
Regulation of autophagy	ko04140	TraesCS3B02G544700;TraesCS3B02G545400
Biosynthesis of amino acids	ko01230	TraesCS1A02G085600;TraesCS3A02G359400;TraesCS3B02G392000;TraesCS4B02G235400
Pyrimidine metabolism	ko00240	TraesCS1A02G056600
Selenocompound metabolism	ko00450	TraesCS7B02G301400
Protein export	ko03060	TraesCS3A02G207800;TraesCS4A02G056500;TraesCS4B02G248500;Triticum_aestivum_newGene_64131
