# Supplementary material for: Comparison of the Agronomic, Cytological, Grain Protein Characteristics, as Well as Transcriptomic Profile of Two Wheat Lines Derived From Wild Emmer
Source: Front Genet. 2022 Jan 28;12:804481. doi: 10.3389/fgene.2021.804481 (PMC8831750; doi:10.3389/fgene.2021.804481)
Supplement: Supplementary file 1 [file DataSheet1.zip › Data Sheet 1/Table S4-S7/Table S6.xlsx]

## Sheet: Sheet1
Table S6 Expression profiles of TFs in different tissues (root, leaf, grain) sampled at different time points.
GeneName	TF Family	Root			Stem			Leaf			Spike			Grain
		Z10	Z13	Z39	Z30	Z32	Z65	Z10	Z23	Z71	Z32	Z39	Z65	Z71	Z75	Z85
TaB30200	B3	0	0	0	0.33929	1.19355	0.454049	0	0	0	0.014991	0	0.010115	0	0.018161	0.009081
SPA	bZIP	0.010937	0.011109	0	0	0	0	0	0.017713	0	0	0	0	0	2.39166	0.03916
TabZIP8700	bZIP	0.312724	2.92432	2.09082	1.85305	2.12987	2.84386	0.486855	0.627811	4.74314	0.773679	0.618786	1.99112	2.1924	0.444874	0.112546
TaC2H20600	C2H2	2.86964	9.98421	6.93915	0.432239	3.44375	0.143345	0.105372	0.722152	41.254	1.18897	1.41146	6.36668	6.40417	2.03284	0.748083
TaC3H8000	C3H	0	0	0	0	0	0	0	0	0	0	0	0	0	1.52603	0.020741
TaCSD9500	CSD	17.2328	31.519	22.2989	31.4435	51.7794	27.2998	26.8088	25.8595	26.5314	26.0524	61.8137	39.8927	41.2002	9.45072	33.8994
TaDBP8500	DBP	5.94445	4.98834	6.00667	1.2492	10.2959	7.2185	3.71304	2.21279	9.61012	3.89699	3.51576	9.02141	11.8693	13.1279	11.1218
TaGA8200	GARP-G2-like	0.359662	0.891737	0.750679	0.019755	0.009915	0.275111	0.384773	0.329973	0.137833	0	0.079965	0.032812	0	0.007971	0.015277
TaGA1000	GARP-G2-like	0	0	0	0	0	0	0	0	0	0	0	0	0	0.060267	0
TaGR5900	GRAS	0	0	0	0	0	0	0	0	0	0	0	0	0.009546	0.469035	0
Taju6200	Jumonji	9.45895	4.00515	3.94207	4.97958	10.2187	1.90085	2.41009	4.89237	9.01826	11.8235	6.99269	3.62877	13.2725	0.615044	1.46225
TaMA1500	MADS-M-type	0.789	0.586697	0.351808	0.383661	0.315354	0.810798	5.63902	1.01974	0.437564	0.609932	0.463983	2.37952	1.14607	0.177631	4.83055
TaMYB0300	MYB	5.75883	4.38924	4.06019	1.74117	1.58777	0.508051	1.03216	0.677133	0	1.1316	1.5739	1.39714	8.3747	2.76694	0.202219
TaMYB2000	MYB	0.286893	0.917569	0.832804	0.01016	0	0.042459	0	0.017349	0	0	0	0.009968	0.022208	1.06727	0
TaMYB7800	MYB	1.52409	1.00398	0.894925	0.289652	0.233094	0.017198	0.210471	0.094027	0	0.273477	0.180378	0.066322	0.050224	0.53833	0
TaGAMyb	MYB	0.512691	1.50098	1.28456	0.56601	0.229625	0.270452	0.278888	0.525465	0.345503	1.56988	3.70987	4.02527	3.84093	6.38721	16.817
TaNAC019	NAC	0	0.007296	0	0.060595	0	0.31506	0	0	0	0	0.060658	0	0	15.61	0
TaNAC7700	NAC	0.375767	0.403016	0.594286	0.215589	0.13176	0.145648	0.066563	0.069913	0.013398	0.141721	0.290655	0.111256	0.117615	0.215421	0
TaNAC2900	NAC	0	0	0	0	0	0	0	0	0	0	0	0	0	3.92449	0
TaNAC2400	NAC	0	0.015478	0.012724	0	0	0	0	0	0	0	0	0	0	0.736425	0.048641
TaNAC4700	NAC	0	0.010613	0	0	0	0	0	0	0	0	0	0	0	24.893	0.042936
TaNAC9500	NAC	1.04878	1.40221	1.1762	0.489202	0.041901	0	0	0	0	0	0.012823	0.010337	0	0.059128	0.664759
TaNAC9100	NAC	0	0.005639	0	0	0	0	0	0	0	0	0	0	0	20.1778	0.100126
TaNAC9300	NAC	0	0	0	0	0	0	0	0	0	0	0.048034	0	0	1.56541	0
TaNAC6300	NAC	0	0.019931	0	0	0	0	0	0	0	0	0	0	0	21.3148	0.035137
TaNF6700	NF-YC	0	0.033427	0	0	0	0	0.018638	0.015253	0	0	0	0.054938	0.459288	46.4845	0
