# Supplementary material for: Comparison of the Agronomic, Cytological, Grain Protein Characteristics, as Well as Transcriptomic Profile of Two Wheat Lines Derived From Wild Emmer
Source: Front Genet. 2022 Jan 28;12:804481. doi: 10.3389/fgene.2021.804481 (PMC8831750; doi:10.3389/fgene.2021.804481)
Supplement: Supplementary file 1 [file DataSheet1.zip › Data Sheet 1/Table S4-S7/Table S7.xls]

## Sheet: Sheet1
Table S7 The functional annotation of 459 DEGs.
ID	gene_name	COG_class	COG_class_annotation	GO_annotation	KEGG_annotation	KEGG_pathway_annotation	KOG_class	KOG_class_annotation	Pfam_annotation	Swiss_Prot_annotation	eggNOG_class	eggNOG_class_annotation	NR_annotation	GO_second_level_annotation
TraesCS1A02G007344	TraesCS1A02G007344	--	--	Molecular Function: nutrient reservoir activity (GO:0045735);;	--	--	--	--	Cys-rich Gliadin N-terminal;; Protease inhibitor/seed storage/LTP family	Gamma-gliadin OS=Triticum aestivum OX=4565 PE=3 SV=1	S	Function unknown	gamma-gliadin [Triticum aestivum]	molecular function: nutrient reservoir activity (GO:0045735)
TraesCS1A02G007400	TraesCS1A02G007400	--	--	Molecular Function: nutrient reservoir activity (GO:0045735);;	--	--	--	--	Cys-rich Gliadin N-terminal;; Protease inhibitor/seed storage/LTP family	Gamma-gliadin OS=Triticum aestivum OX=4565 PE=3 SV=1	S	Function unknown	gamma-gliadin [Triticum aestivum]	molecular function: nutrient reservoir activity (GO:0045735)
TraesCS1A02G007405	TraesCS1A02G007405	--	--	Molecular Function: nutrient reservoir activity (GO:0045735);;	--	--	--	--	Cys-rich Gliadin N-terminal;; Protease inhibitor/seed storage/LTP family	Gamma-gliadin OS=Triticum aestivum OX=4565 PE=3 SV=1	S	Function unknown	gamma-gliadin [Triticum aestivum]	molecular function: nutrient reservoir activity (GO:0045735)
TraesCS1A02G007700	TraesCS1A02G007700	--	--	Molecular Function: alpha-amylase inhibitor activity (GO:0015066);; Biological Process: negative regulation of catalytic activity (GO:0043086);; Molecular Function: nutrient reservoir activity (GO:0045735);;	--	--	--	--	Cys-rich Gliadin N-terminal;; Protease inhibitor/seed storage/LTP family	Avenin-3 OS=Avena sativa OX=4498 PE=1 SV=1	S	Function unknown	avenin-3-like [Aegilops tauschii subsp. tauschii]	biological process: biological regulation (GO:0065007);; molecular function: enzyme regulator activity (GO:0030234);; molecular function: nutrient reservoir activity (GO:0045735)
TraesCS1A02G007934	TraesCS1A02G007934	--	--	Molecular Function: nutrient reservoir activity (GO:0045735);;	--	--	--	--	Cys-rich Gliadin N-terminal;; Protease inhibitor/seed storage/LTP family	Glutenin, low molecular weight subunit 1D1 OS=Triticum aestivum OX=4565 PE=2 SV=1	--	--	low-molecular-weight glutenin subunit emmer-2 [Triticum dicoccoides]	molecular function: nutrient reservoir activity (GO:0045735)
TraesCS1A02G008000	TraesCS1A02G008000	--	--	Molecular Function: nutrient reservoir activity (GO:0045735);;	--	--	--	--	Cys-rich Gliadin N-terminal	Glutenin, low molecular weight subunit OS=Triticum aestivum OX=4565 PE=3 SV=1	--	--	low-molecular-weight glutenin subunit [Triticum aestivum]	molecular function: nutrient reservoir activity (GO:0045735)
TraesCS1A02G010200	TraesCS1A02G010200	[G]	Carbohydrate transport and metabolism	Molecular Function: hydrolase activity, hydrolyzing O-glycosyl compounds (GO:0004553);; Biological Process: carbohydrate metabolic process (GO:0005975);; Biological Process: actin filament organization (GO:0007015);; Molecular Function: protein binding, bridging (GO:0030674);; Molecular Function: actin filament binding (GO:0051015);;	--	--	--	--	Cellulase (glycosyl hydrolase family 5);; Fascin domain;; Nuclear abundant poly(A) RNA-bind protein 2 (Nab2)	--	G	Carbohydrate transport and metabolism	predicted protein [Hordeum vulgare subsp. vulgare]	biological process: metabolic process (GO:0008152);; molecular function: catalytic activity (GO:0003824);; biological process: cellular component organization or biogenesis (GO:0071840);; molecular function: binding (GO:0005488)
TraesCS1A02G022500	TraesCS1A02G022500	--	--	--	--	--	--	--	--	--	S	Function unknown	hypothetical protein TRIUR3_07427 [Triticum urartu]	--
TraesCS1A02G033600	TraesCS1A02G033600	--	--	Biological Process: amino acid transmembrane transport (GO:0003333);; Cellular Component: mitochondrial inner membrane presequence translocase complex (GO:0005744);; Cellular Component: vacuole (GO:0005773);; Cellular Component: chloroplast outer membrane (GO:0009707);; Molecular Function: amino acid transmembrane transporter activity (GO:0015171);; Molecular Function: protein channel activity (G…	--	--	--	--	Tim17/Tim22/Tim23/Pmp24 family	Outer envelope pore protein 16, chloroplastic OS=Pisum sativum OX=3888 GN=OEP16 PE=1 SV=1	O	Posttranslational modification, protein turnover, chaperones	outer envelope pore protein 16, chloroplastic-like [Aegilops tauschii subsp. tauschii]	biological process: cellular process (GO:0009987);; biological process: single-organism process (GO:0044699);; biological process: localization (GO:0051179);; cellular component: cell (GO:0005623);; cellular component: membrane (GO:0016020);; cellular component: macromolecular complex (GO:0032991);; cellular component: organelle (GO:0043226);; cellular component: organelle part (GO:0044422);; cel…
TraesCS1A02G049800	TraesCS1A02G049800	--	--	Biological Process: carbohydrate metabolic process (GO:0005975);; Molecular Function: polysaccharide binding (GO:0030247);; Molecular Function: glucan endo-1,3-beta-D-glucosidase activity (GO:0042973);; Cellular Component: anchored component of plasma membrane (GO:0046658);;	--	--	--	--	Glycosyl hydrolases family 17	Glucan endo-1,3-beta-glucosidase 11 OS=Arabidopsis thaliana OX=3702 GN=At1g32860 PE=1 SV=1	G	Carbohydrate transport and metabolism	glucan endo-1,3-beta-glucosidase 11-like isoform X1 [Aegilops tauschii subsp. tauschii]	biological process: metabolic process (GO:0008152);; molecular function: binding (GO:0005488);; molecular function: catalytic activity (GO:0003824);; cellular component: cell (GO:0005623);; cellular component: membrane (GO:0016020);; cellular component: membrane part (GO:0044425);; cellular component: cell part (GO:0044464)
TraesCS1A02G053500	TraesCS1A02G053500	--	--	--	--	--	--	--	Protein of unknown function (DUF1639)	--	S	Function unknown	uncharacterized protein LOC109773959 [Aegilops tauschii subsp. tauschii]	--
TraesCS1A02G056600	TraesCS1A02G056600	[F]	Nucleotide transport and metabolism	Cellular Component: cytosol (GO:0005829);; Biological Process: purine nucleoside catabolic process (GO:0006152);; Molecular Function: purine nucleosidase activity (GO:0008477);; Molecular Function: uridine nucleosidase activity (GO:0045437);; Molecular Function: metal ion binding (GO:0046872);;	K01240|0|bdi:100828037|K01240 uridine nucleosidase [EC:3.2.2.3] | (RefSeq) probable uridine nucleosidase 2	Pyrimidine metabolism (ko00240);; Nicotinate and nicotinamide metabolism (ko00760)	[F]	Nucleotide transport and metabolism	Inosine-uridine preferring nucleoside hydrolase	Probable uridine nucleosidase 2 OS=Oryza sativa subsp. japonica OX=39947 GN=URH2 PE=2 SV=1	F	Nucleotide transport and metabolism	probable uridine nucleosidase 2 isoform X1 [Aegilops tauschii subsp. tauschii]	cellular component: cell (GO:0005623);; cellular component: cell part (GO:0044464);; biological process: metabolic process (GO:0008152);; biological process: cellular process (GO:0009987);; biological process: single-organism process (GO:0044699);; molecular function: catalytic activity (GO:0003824);; molecular function: binding (GO:0005488)
TraesCS1A02G066100	TraesCS1A02G066100	--	--	Molecular Function: nutrient reservoir activity (GO:0045735);;	--	--	--	--	Cupin;; Cupin domain;; ARD/ARD' family;; Pentapeptide repeats (9 copies);; Pentapeptide repeats (8 copies)	12S seed storage globulin 1 OS=Avena sativa OX=4498 PE=2 SV=1	S	Function unknown	12S seed storage globulin 1 [Triticum urartu]	molecular function: nutrient reservoir activity (GO:0045735)
TraesCS1A02G085600	TraesCS1A02G085600	[E]	Amino acid transport and metabolism	Molecular Function: L-alanine:2-oxoglutarate aminotransferase activity (GO:0004021);; Biological Process: biosynthetic process (GO:0009058);; Molecular Function: 1-aminocyclopropane-1-carboxylate synthase activity (GO:0016847);; Molecular Function: pyridoxal phosphate binding (GO:0030170);; Biological Process: L-alanine catabolic process (GO:0042853);;	K00814|0|bdi:100825019|K00814 alanine transaminase [EC:2.6.1.2] | (RefSeq) alanine aminotransferase 2	Arginine biosynthesis (ko00220);; Alanine, aspartate and glutamate metabolism (ko00250);; Carbon fixation in photosynthetic organisms (ko00710);; Carbon metabolism (ko01200);; 2-Oxocarboxylic acid metabolism (ko01210);; Biosynthesis of amino acids (ko01230)	[E]	Amino acid transport and metabolism	Aminotransferase class I and II	Alanine aminotransferase 2 OS=Hordeum vulgare OX=4513 PE=1 SV=1	E	Amino acid transport and metabolism	alanine aminotransferase 2 isoform X2 [Aegilops tauschii subsp. tauschii]	biological process: metabolic process (GO:0008152);; molecular function: catalytic activity (GO:0003824);; molecular function: binding (GO:0005488);; biological process: cellular process (GO:0009987);; biological process: single-organism process (GO:0044699)
TraesCS1A02G172600	TraesCS1A02G172600	[O]	Posttranslational modification, protein turnover, chaperones	--	--	--	--	--	Tetratricopeptide repeat;; Tetratricopeptide repeat	--	S	Function unknown	uncharacterized protein LOC109773671 [Aegilops tauschii subsp. tauschii]	--
TraesCS1A02G240200	TraesCS1A02G240200	--	--	--	--	--	--	--	--	--	S	Function unknown	uncharacterized protein LOC109733370 [Aegilops tauschii subsp. tauschii]	--
TraesCS1A02G260800	TraesCS1A02G260800	--	--	Cellular Component: integral component of membrane (GO:0016021);;	--	--	--	--	--	--	--	--	hypothetical protein TRIUR3_12970 [Triticum urartu]	cellular component: membrane (GO:0016020);; cellular component: membrane part (GO:0044425)
TraesCS1A02G270700	TraesCS1A02G270700	--	--	Biological Process: proteolysis (GO:0006508);; Molecular Function: peptidase activity (GO:0008233);;	--	--	--	--	Peptidase inhibitor I9	Subtilisin-like protease SBT3.17 OS=Arabidopsis thaliana OX=3702 GN=SBT3.17 PE=3 SV=1	S	Function unknown	Subtilisin-like protease [Triticum urartu]	biological process: metabolic process (GO:0008152);; molecular function: catalytic activity (GO:0003824)
TraesCS1A02G279800	TraesCS1A02G279800	--	--	Cellular Component: plastid (GO:0009536);; Cellular Component: integral component of membrane (GO:0016021);;	--	--	--	--	GDP-fucose protein O-fucosyltransferase	O-fucosyltransferase 19 OS=Arabidopsis thaliana OX=3702 GN=OFUT19 PE=2 SV=1	S	Function unknown	uncharacterized protein At1g04910-like [Aegilops tauschii subsp. tauschii]	cellular component: cell (GO:0005623);; cellular component: organelle (GO:0043226);; cellular component: cell part (GO:0044464);; cellular component: membrane (GO:0016020);; cellular component: membrane part (GO:0044425)
TraesCS1A02G308900	TraesCS1A02G308900	--	--	Biological Process: response to sucrose (GO:0009744);; Molecular Function: kinase activity (GO:0016301);; Biological Process: phosphorylation (GO:0016310);; Biological Process: cellular response to nitrogen levels (GO:0043562);;	K07199|1.79866e-136|bdi:100837253|K07199 5'-AMP-activated protein kinase, regulatory beta subunit | (RefSeq) SNF1-related protein kinase regulatory subunit beta-1	--	[G]	Carbohydrate transport and metabolism	Glycogen recognition site of AMP-activated protein kinase;; 5'-AMP-activated protein kinase beta subunit, interaction domain	SNF1-related protein kinase regulatory subunit beta-1 OS=Arabidopsis thaliana OX=3702 GN=KINB1 PE=1 SV=1	S	Function unknown	SNF1-related protein kinase regulatory subunit beta-1-like [Aegilops tauschii subsp. tauschii]	biological process: response to stimulus (GO:0050896);; biological process: metabolic process (GO:0008152);; molecular function: catalytic activity (GO:0003824);; biological process: cellular process (GO:0009987);; biological process: single-organism process (GO:0044699)
TraesCS1A02G310400	TraesCS1A02G310400	[E]	Amino acid transport and metabolism	Molecular Function: folic acid binding (GO:0005542);; Biological Process: metabolic process (GO:0008152);; Molecular Function: transferase activity (GO:0016740);;	--	--	--	--	Formiminotransferase domain, N-terminal subdomain	--	E	Amino acid transport and metabolism	uncharacterized protein LOC109752097 [Aegilops tauschii subsp. tauschii]	molecular function: binding (GO:0005488);; biological process: metabolic process (GO:0008152);; molecular function: catalytic activity (GO:0003824)
TraesCS1A02G317500	TraesCS1A02G317500	--	--	Molecular Function: serine-type endopeptidase inhibitor activity (GO:0004867);; Molecular Function: nutrient reservoir activity (GO:0045735);;	--	--	--	--	--	19 kDa globulin OS=Oryza sativa subsp. japonica OX=39947 GN=Os05g0499100 PE=1 SV=2	S	Function unknown	globulin [Triticum turgidum]	biological process: biological regulation (GO:0065007);; molecular function: enzyme regulator activity (GO:0030234);; molecular function: nutrient reservoir activity (GO:0045735)
TraesCS1A02G324000	TraesCS1A02G324000	[R]	General function prediction only	--	--	--	--	--	Tetratricopeptide repeat;; Tetratricopeptide repeat;; Tetratricopeptide repeat;; Tetratricopeptide repeat;; Tetratricopeptide repeat;; Tetratricopeptide repeat;; Tetratricopeptide repeat;; Tetratricopeptide repeat	Protein SULFUR DEFICIENCY-INDUCED 2 OS=Arabidopsis thaliana OX=3702 GN=At1g04770 PE=2 SV=1	S	Function unknown	hypothetical protein TRIUR3_12933 [Triticum urartu]	--
TraesCS1A02G329900	TraesCS1A02G329900	--	--	Molecular Function: transcription factor activity, sequence-specific DNA binding (GO:0003700);; Biological Process: regulation of transcription, DNA-templated (GO:0006355);; Molecular Function: sequence-specific DNA binding (GO:0043565);;	--	--	--	--	Basic leucine-zipper C terminal;; bZIP transcription factor	bZIP transcription factor RISBZ2 OS=Oryza sativa subsp. japonica OX=39947 GN=RISBZ2 PE=1 SV=1	S	Function unknown	storage protein activator [Triticum aestivum]	biological process: biological regulation (GO:0065007);; molecular function: nucleic acid binding transcription factor activity (GO:0001071);; molecular function: binding (GO:0005488)
TraesCS1A02G337900	TraesCS1A02G337900	--	--	Cellular Component: membrane (GO:0016020);;	--	--	--	--	--	--	--	--	hypothetical protein TRIUR3_32809 [Triticum urartu]	cellular component: membrane (GO:0016020)
TraesCS1A02G342600	TraesCS1A02G342600	[K]	Transcription	Molecular Function: protein serine/threonine kinase activity (GO:0004674);; Molecular Function: ATP binding (GO:0005524);; Biological Process: protein phosphorylation (GO:0006468);; Cellular Component: integral component of membrane (GO:0016021);;	--	--	--	--	Leucine rich repeat;; Protein tyrosine kinase;; Protein kinase domain;; Leucine Rich repeats (2 copies);; Leucine Rich Repeat;; Leucine rich repeat N-terminal domain;; Hexokinase	Receptor-like protein kinase HSL1 OS=Arabidopsis thaliana OX=3702 GN=HSL1 PE=2 SV=1	S	Function unknown	receptor-like protein kinase HSL1 [Aegilops tauschii subsp. tauschii]	biological process: metabolic process (GO:0008152);; biological process: cellular process (GO:0009987);; molecular function: catalytic activity (GO:0003824);; molecular function: binding (GO:0005488);; cellular component: membrane (GO:0016020);; cellular component: membrane part (GO:0044425)
TraesCS1A02G367500	TraesCS1A02G367500	--	--	Cellular Component: integral component of membrane (GO:0016021);;	--	--	--	--	--	--	--	--	hypothetical protein TRIUR3_30692 [Triticum urartu]	cellular component: membrane (GO:0016020);; cellular component: membrane part (GO:0044425)
TraesCS1A02G374700	TraesCS1A02G374700	[T]	Signal transduction mechanisms	Molecular Function: protein serine/threonine kinase activity (GO:0004674);; Molecular Function: ATP binding (GO:0005524);; Cellular Component: plasma membrane (GO:0005886);; Biological Process: protein phosphorylation (GO:0006468);; Biological Process: cell surface receptor signaling pathway (GO:0007166);; Cellular Component: integral component of membrane (GO:0016021);;	--	--	[T]	Signal transduction mechanisms	Protein tyrosine kinase;; Protein kinase domain;; Wall-associated receptor kinase C-terminal;; Wall-associated receptor kinase galacturonan-binding	LEAF RUST 10 DISEASE-RESISTANCE LOCUS RECEPTOR-LIKE PROTEIN KINASE-like 1.2 OS=Arabidopsis thaliana OX=3702 GN=LRK10L-1.2 PE=2 SV=3	T	Signal transduction mechanisms	LEAF RUST 10 DISEASE-RESISTANCE LOCUS RECEPTOR-LIKE PROTEIN KINASE-like 1.2 [Aegilops tauschii subsp. tauschii]	biological process: metabolic process (GO:0008152);; biological process: cellular process (GO:0009987);; molecular function: catalytic activity (GO:0003824);; molecular function: binding (GO:0005488);; cellular component: cell (GO:0005623);; cellular component: membrane (GO:0016020);; cellular component: cell part (GO:0044464);; biological process: signaling (GO:0023052);; biological process: sin…
TraesCS1A02G381400	TraesCS1A02G381400	--	--	--	--	--	--	--	--	--	S	Function unknown	uncharacterized protein LOC109744624 [Aegilops tauschii subsp. tauschii]	--
TraesCS1A02G393300	TraesCS1A02G393300	--	--	--	--	--	--	--	--	--	S	Function unknown	hypothetical protein TRIUR3_20468 [Triticum urartu]	--
TraesCS1A02G398200	TraesCS1A02G398200	--	--	Cellular Component: extracellular region (GO:0005576);; Biological Process: defense response (GO:0006952);;	--	--	--	--	Plant thionin	Purothionin A-1 OS=Triticum aestivum OX=4565 GN=THI1.3 PE=1 SV=2	D	Cell cycle control, cell division, chromosome partitioning	beta purothionin [Triticum urartu]	cellular component: extracellular region (GO:0005576);; biological process: response to stimulus (GO:0050896)
TraesCS1B02G084300	TraesCS1B02G084300	--	--	--	--	--	--	--	Cupin;; Cupin domain;; ARD/ARD' family	Glutelin type-B 5 OS=Oryza sativa subsp. japonica OX=39947 GN=GLUB5 PE=2 SV=1	S	Function unknown	12s globulin [Avena sativa]	--
TraesCS1B02G227700	TraesCS1B02G227700	--	--	Molecular Function: GTPase activity (GO:0003924);; Molecular Function: GTP binding (GO:0005525);;	--	--	[UR]	Intracellular trafficking, secretion, and vesicular transport;; General function prediction only	Dynamin central region;; Dynamin family;; Dynamin GTPase effector domain;; 50S ribosome-binding GTPase	Dynamin-related protein 1E OS=Arabidopsis thaliana OX=3702 GN=DRP1E PE=1 SV=1	S	Function unknown	dynamin-related protein 1E-like [Aegilops tauschii subsp. tauschii]	biological process: metabolic process (GO:0008152);; molecular function: catalytic activity (GO:0003824);; molecular function: binding (GO:0005488)
TraesCS1B02G253000	TraesCS1B02G253000	--	--	--	--	--	--	--	Domain of unknown function (DUF4228)	--	S	Function unknown	uncharacterized protein LOC109733368 [Aegilops tauschii subsp. tauschii]	--
TraesCS1B02G271400	TraesCS1B02G271400	--	--	Cellular Component: integral component of membrane (GO:0016021);;	--	--	--	--	--	--	--	--	hypothetical protein TRIUR3_12970 [Triticum urartu]	cellular component: membrane (GO:0016020);; cellular component: membrane part (GO:0044425)
TraesCS1B02G300900	TraesCS1B02G300900	--	--	Cellular Component: nucleosome (GO:0000786);; Molecular Function: DNA binding (GO:0003677);; Cellular Component: nucleolus (GO:0005730);; Cellular Component: vacuolar membrane (GO:0005774);; Cellular Component: cytosol (GO:0005829);; Cellular Component: plasma membrane (GO:0005886);; Biological Process: nucleosome assembly (GO:0006334);; Cellular Component: plasmodesma (GO:0009506);; Cellular Com…	K11254|1.03468e-49|zma:103634846|K11254 histone H4 | (RefSeq) histone H4	--	[B]	Chromatin structure and dynamics	Centromere kinetochore component CENP-T histone fold;; TATA box binding protein associated factor (TAF)	Histone H4 OS=Glycine max OX=3847 PE=3 SV=1	B	Chromatin structure and dynamics	Histone H4 [Triticum urartu]	cellular component: cell (GO:0005623);; cellular component: macromolecular complex (GO:0032991);; cellular component: organelle (GO:0043226);; cellular component: organelle part (GO:0044422);; cellular component: cell part (GO:0044464);; molecular function: binding (GO:0005488);; cellular component: membrane (GO:0016020);; biological process: cellular process (GO:0009987);; biological process: ce…
TraesCS1B02G303800	TraesCS1B02G303800	--	--	--	--	--	--	--	Protein of unknown function (DUF1618)	--	S	Function unknown	uncharacterized protein LOC109739742 [Aegilops tauschii subsp. tauschii]	--
TraesCS1B02G321700	TraesCS1B02G321700	[E]	Amino acid transport and metabolism	Molecular Function: folic acid binding (GO:0005542);; Biological Process: metabolic process (GO:0008152);; Molecular Function: transferase activity (GO:0016740);;	--	--	--	--	Formiminotransferase domain, N-terminal subdomain	--	E	Amino acid transport and metabolism	uncharacterized protein LOC109752097 [Aegilops tauschii subsp. tauschii]	molecular function: binding (GO:0005488);; biological process: metabolic process (GO:0008152);; molecular function: catalytic activity (GO:0003824)
TraesCS1B02G329700	TraesCS1B02G329700	[T]	Signal transduction mechanisms	Molecular Function: protein serine/threonine kinase activity (GO:0004674);; Molecular Function: ATP binding (GO:0005524);; Biological Process: protein phosphorylation (GO:0006468);;	--	--	[T]	Signal transduction mechanisms	Protein kinase domain;; Protein tyrosine kinase	Probable serine/threonine-protein kinase PBL23 OS=Arabidopsis thaliana OX=3702 GN=PBL23 PE=2 SV=1	T	Signal transduction mechanisms	protein kinase [Triticum urartu]	biological process: metabolic process (GO:0008152);; biological process: cellular process (GO:0009987);; molecular function: catalytic activity (GO:0003824);; molecular function: binding (GO:0005488)
TraesCS1B02G329992	TraesCS1B02G329992	--	--	Molecular Function: nutrient reservoir activity (GO:0045735);;	--	--	--	--	High molecular weight glutenin subunit;; High molecular weight glutenin subunit	Glutenin, high molecular weight subunit 12 OS=Triticum aestivum OX=4565 PE=3 SV=1	S	Function unknown	HMW glutenin subunit 1By22*, partial [Triticum dicoccon]	molecular function: nutrient reservoir activity (GO:0045735)
TraesCS1B02G330000	TraesCS1B02G330000	--	--	Molecular Function: serine-type endopeptidase inhibitor activity (GO:0004867);; Molecular Function: nutrient reservoir activity (GO:0045735);;	--	--	--	--	Cys-rich Gliadin N-terminal	19 kDa globulin OS=Oryza sativa subsp. japonica OX=39947 GN=Os05g0499100 PE=1 SV=2	S	Function unknown	globulin 1 [Triticum aestivum]	biological process: biological regulation (GO:0065007);; molecular function: enzyme regulator activity (GO:0030234);; molecular function: nutrient reservoir activity (GO:0045735)
TraesCS1B02G383400	TraesCS1B02G383400	[H]	Coenzyme transport and metabolism	Molecular Function: dimethylallyltranstransferase activity (GO:0004161);; Molecular Function: geranyltranstransferase activity (GO:0004337);; Cellular Component: cytoplasm (GO:0005737);; Biological Process: cholesterol biosynthetic process (GO:0006695);; Biological Process: geranyl diphosphate biosynthetic process (GO:0033384);; Biological Process: farnesyl diphosphate biosynthetic process (GO:00…	K00787|0|bdi:100846401|K00787 farnesyl diphosphate synthase [EC:2.5.1.1 2.5.1.10] | (RefSeq) farnesyl pyrophosphate synthase	Terpenoid backbone biosynthesis (ko00900)	[H]	Coenzyme transport and metabolism	Polyprenyl synthetase	Farnesyl pyrophosphate synthase OS=Zea mays OX=4577 GN=FPS PE=2 SV=1	H	Coenzyme transport and metabolism	farnesyl pyrophosphate synthase B2 [Triticum aestivum]	biological process: metabolic process (GO:0008152);; molecular function: catalytic activity (GO:0003824);; cellular component: cell (GO:0005623);; cellular component: cell part (GO:0044464);; biological process: single-organism process (GO:0044699);; biological process: cellular process (GO:0009987);; molecular function: binding (GO:0005488)
TraesCS1B02G395300	TraesCS1B02G395300	--	--	Cellular Component: mitochondrion (GO:0005739);;	--	--	--	--	Protein of unknown function (DUF1639)	--	S	Function unknown	uncharacterized protein LOC109774774 [Aegilops tauschii subsp. tauschii]	cellular component: cell (GO:0005623);; cellular component: organelle (GO:0043226);; cellular component: cell part (GO:0044464)
TraesCS1B02G426000	TraesCS1B02G426000	--	--	Cellular Component: extracellular region (GO:0005576);; Biological Process: defense response (GO:0006952);;	--	--	--	--	--	Type-5 thionin OS=Triticum aestivum OX=4565 GN=TTHV PE=2 SV=1	D	Cell cycle control, cell division, chromosome partitioning	Type V Thionin [Triticum aestivum]	cellular component: extracellular region (GO:0005576);; biological process: response to stimulus (GO:0050896)
TraesCS1B02G450100	TraesCS1B02G450100	--	--	--	--	--	--	--	--	--	--	--	uncharacterized protein LOC109764261 isoform X1 [Aegilops tauschii subsp. tauschii]	--
TraesCS1B02G450700	TraesCS1B02G450700	--	--	Cellular Component: mitochondrion (GO:0005739);;	--	--	--	--	--	--	S	Function unknown	uncharacterized protein LOC109764235 isoform X1 [Aegilops tauschii subsp. tauschii]	cellular component: cell (GO:0005623);; cellular component: organelle (GO:0043226);; cellular component: cell part (GO:0044464)
TraesCS2A02G074100	TraesCS2A02G074100	--	--	Molecular Function: thiol-dependent ubiquitin-specific protease activity (GO:0004843);; Cellular Component: nucleus (GO:0005634);; Molecular Function: NEDD8-specific protease activity (GO:0019784);; Molecular Function: ubiquitin binding (GO:0043130);; Biological Process: protein K48-linked deubiquitination (GO:0071108);;	--	--	[S]	Function unknown	Peptidase C65 Otubain	Ubiquitin thioesterase otubain-like OS=Arabidopsis thaliana OX=3702 GN=At1g28120 PE=2 SV=2	O	Posttranslational modification, protein turnover, chaperones	ubiquitin thioesterase otubain-like [Aegilops tauschii subsp. tauschii]	biological process: metabolic process (GO:0008152);; molecular function: catalytic activity (GO:0003824);; cellular component: cell (GO:0005623);; cellular component: organelle (GO:0043226);; cellular component: cell part (GO:0044464);; molecular function: binding (GO:0005488);; biological process: cellular process (GO:0009987)
TraesCS2A02G074700	TraesCS2A02G074700	[C]	Energy production and conversion	Cellular Component: mitochondrion (GO:0005739);; Biological Process: metabolic process (GO:0008152);; Molecular Function: zinc ion binding (GO:0008270);; Molecular Function: acetyltransferase activity (GO:0016407);;	K09699|0|bdi:100837376|K09699 2-oxoisovalerate dehydrogenase E2 component (dihydrolipoyl transacylase) [EC:2.3.1.168] | (RefSeq) lipoamide acyltransferase component of branched-chain alpha-keto acid dehydrogenase complex, mitochondrial	Valine, leucine and isoleucine degradation (ko00280);; Propanoate metabolism (ko00640)	[C]	Energy production and conversion	2-oxoacid dehydrogenases acyltransferase (catalytic domain);; Biotin-requiring enzyme;; e3 binding domain	Lipoamide acyltransferase component of branched-chain alpha-keto acid dehydrogenase complex, mitochondrial OS=Arabidopsis thaliana OX=3702 GN=BCE2 PE=1 SV=1	C	Energy production and conversion	lipoamide acyltransferase component of branched-chain alpha-keto acid dehydrogenase complex, mitochondrial [Aegilops tauschii subsp. tauschii]	cellular component: cell (GO:0005623);; cellular component: organelle (GO:0043226);; cellular component: cell part (GO:0044464);; biological process: metabolic process (GO:0008152);; molecular function: binding (GO:0005488);; molecular function: catalytic activity (GO:0003824)
TraesCS2A02G104500	TraesCS2A02G104500	[T]	Signal transduction mechanisms	Molecular Function: protein serine/threonine kinase activity (GO:0004674);; Molecular Function: ATP binding (GO:0005524);; Cellular Component: nucleus (GO:0005634);; Cellular Component: cytoplasm (GO:0005737);; Biological Process: protein phosphorylation (GO:0006468);; Biological Process: intracellular signal transduction (GO:0035556);;	K04688|0|bdi:100828359|K04688 ribosomal protein S6 kinase beta [EC:2.7.11.1] | (RefSeq) serine/threonine-protein kinase AtPK2/AtPK19-like	--	[RT]	General function prediction only;; Signal transduction mechanisms	Protein kinase domain;; Protein tyrosine kinase;; Kinase-like;; Lipopolysaccharide kinase (Kdo/WaaP) family;; Protein kinase C terminal domain	Serine/threonine-protein kinase AtPK2/AtPK19 OS=Arabidopsis thaliana OX=3702 GN=ATPK2 PE=1 SV=2	T	Signal transduction mechanisms	serine/threonine-protein kinase AtPK2/AtPK19-like [Aegilops tauschii subsp. tauschii]	biological process: metabolic process (GO:0008152);; biological process: cellular process (GO:0009987);; molecular function: catalytic activity (GO:0003824);; molecular function: binding (GO:0005488);; cellular component: cell (GO:0005623);; cellular component: organelle (GO:0043226);; cellular component: cell part (GO:0044464);; biological process: signaling (GO:0023052);; biological process: si…
TraesCS2A02G105500	TraesCS2A02G105500	--	--	Molecular Function: calcium ion binding (GO:0005509);; Cellular Component: integral component of membrane (GO:0016021);;	--	--	--	--	PA domain	Vacuolar-sorting receptor 1 OS=Arabidopsis thaliana OX=3702 GN=VSR1 PE=1 SV=2	U	Intracellular trafficking, secretion, and vesicular transport	Vacuolar-sorting receptor 1 [Triticum urartu]	molecular function: binding (GO:0005488);; cellular component: membrane (GO:0016020);; cellular component: membrane part (GO:0044425)
TraesCS2A02G135500	TraesCS2A02G135500	[GI]	Carbohydrate transport and metabolism;; Lipid transport and metabolism	Cellular Component: extracellular region (GO:0005576);; Cellular Component: cell wall (GO:0005618);; Molecular Function: pectinesterase activity (GO:0030599);; Biological Process: cell wall modification (GO:0042545);; Molecular Function: aspartyl esterase activity (GO:0045330);; Biological Process: pectin catabolic process (GO:0045490);;	--	--	--	--	Pectinesterase	Probable pectinesterase 66 OS=Arabidopsis thaliana OX=3702 GN=PME66 PE=2 SV=2	G	Carbohydrate transport and metabolism	putative pectinesterase 66 [Triticum urartu]	cellular component: extracellular region (GO:0005576);; cellular component: cell (GO:0005623);; cellular component: cell part (GO:0044464);; biological process: metabolic process (GO:0008152);; molecular function: catalytic activity (GO:0003824);; biological process: cellular process (GO:0009987);; biological process: cellular component organization or biogenesis (GO:0071840)
TraesCS2A02G145400	TraesCS2A02G145400	--	--	--	--	--	--	--	Protein of unknown function (DUF1668)	--	S	Function unknown	hypothetical protein TRIUR3_20277 [Triticum urartu]	--
TraesCS2A02G149100	TraesCS2A02G149100	--	--	Molecular Function: binding (GO:0005488);; Cellular Component: cell (GO:0005623);;	--	--	[O]	Posttranslational modification, protein turnover, chaperones	--	Monothiol glutaredoxin-S3 OS=Oryza sativa subsp. japonica OX=39947 GN=GRXS3 PE=2 SV=1	O	Posttranslational modification, protein turnover, chaperones	monothiol glutaredoxin-S3-like [Aegilops tauschii subsp. tauschii]	molecular function: binding (GO:0005488);; cellular component: cell (GO:0005623)
TraesCS2A02G172900	TraesCS2A02G172900	--	--	--	--	--	--	--	--	--	--	--	hypothetical protein TRIUR3_24085 [Triticum urartu]	--
TraesCS2A02G175200	TraesCS2A02G175200	[R]	General function prediction only	Biological Process: mRNA splicing, via spliceosome (GO:0000398);; Molecular Function: U6 snRNA binding (GO:0017070);; Cellular Component: viral nucleocapsid (GO:0019013);; Molecular Function: U4 snRNA binding (GO:0030621);; Cellular Component: U4/U6 x U5 tri-snRNP complex (GO:0046540);;	K12662|0|bdi:100846442|K12662 U4/U6 small nuclear ribonucleoprotein PRP4 | (RefSeq) U4/U6 small nuclear ribonucleoprotein PRP4-like protein	Spliceosome (ko03040)	[A]	RNA processing and modification	WD domain, G-beta repeat;; pre-mRNA processing factor 4 (PRP4) like;; Anaphase-promoting complex subunit 4 WD40 domain;; Eukaryotic translation initiation factor eIF2A;; Nucleoporin Nup120/160	U4/U6 small nuclear ribonucleoprotein PRP4-like protein OS=Arabidopsis thaliana OX=3702 GN=LIS PE=2 SV=1	S	Function unknown	U4/U6 small nuclear ribonucleoprotein PRP4-like protein [Aegilops tauschii subsp. tauschii]	biological process: metabolic process (GO:0008152);; biological process: cellular process (GO:0009987);; molecular function: binding (GO:0005488);; cellular component: virion (GO:0019012);; cellular component: virion part (GO:0044423);; cellular component: cell (GO:0005623);; cellular component: macromolecular complex (GO:0032991);; cellular component: organelle (GO:0043226);; cellular component:…
TraesCS2A02G222500	TraesCS2A02G222500	--	--	Cellular Component: mitochondrion (GO:0005739);;	--	--	--	--	Senescence regulator	--	S	Function unknown	uncharacterized protein LOC109753108 [Aegilops tauschii subsp. tauschii]	cellular component: cell (GO:0005623);; cellular component: organelle (GO:0043226);; cellular component: cell part (GO:0044464)
TraesCS2A02G289000	TraesCS2A02G289000	--	--	Molecular Function: nucleotide binding (GO:0000166);; Molecular Function: protein kinase activity (GO:0004672);; Biological Process: phosphorylation (GO:0016310);; Molecular Function: ion binding (GO:0043167);;	--	--	--	--	--	--	S	Function unknown	uncharacterized protein LOC109777821 [Aegilops tauschii subsp. tauschii]	molecular function: binding (GO:0005488);; biological process: metabolic process (GO:0008152);; biological process: cellular process (GO:0009987);; molecular function: catalytic activity (GO:0003824)
TraesCS2A02G361700	TraesCS2A02G361700	[K]	Transcription	Molecular Function: ADP binding (GO:0043531);;	--	--	[T]	Signal transduction mechanisms	NB-ARC domain	Putative late blight resistance protein homolog R1B-16 OS=Solanum demissum OX=50514 GN=R1B-16 PE=3 SV=1	S	Function unknown	Putative disease resistance RPP13-like protein 3 [Triticum urartu]	molecular function: binding (GO:0005488)
TraesCS2A02G370300	TraesCS2A02G370300	--	--	Molecular Function: DNA binding (GO:0003677);;	K09422|4.46804e-136|bdi:100841187|K09422 myb proto-oncogene protein, plant | (RefSeq) transcription factor LAF1-like	--	[K]	Transcription	Myb-like DNA-binding domain;; Myb-like DNA-binding domain	Transcription factor LAF1 OS=Arabidopsis thaliana OX=3702 GN=LAF1 PE=1 SV=2	K	Transcription	transcription factor LAF1-like [Aegilops tauschii subsp. tauschii]	molecular function: binding (GO:0005488)
TraesCS2A02G375000	TraesCS2A02G375000	--	--	--	--	--	--	--	BRO1-like domain	--	S	Function unknown	hypothetical protein TRIUR3_11623 [Triticum urartu]	--
TraesCS2A02G388600	TraesCS2A02G388600	--	--	Cellular Component: plasma membrane (GO:0005886);; Biological Process: cellulose microfibril organization (GO:0010215);; Biological Process: cell growth (GO:0016049);; Cellular Component: anchored component of membrane (GO:0031225);;	--	--	--	--	COBRA-like protein	COBRA-like protein 7 OS=Oryza sativa subsp. japonica OX=39947 GN=BC1LP1 PE=3 SV=2	S	Function unknown	Os04g0540300 [Oryza sativa Japonica Group]	cellular component: cell (GO:0005623);; cellular component: membrane (GO:0016020);; cellular component: cell part (GO:0044464);; biological process: cellular process (GO:0009987);; biological process: single-organism process (GO:0044699);; biological process: cellular component organization or biogenesis (GO:0071840);; biological process: growth (GO:0040007);; cellular component: membrane part (G…
TraesCS2A02G390800	TraesCS2A02G390800	[S]	Function unknown	Cellular Component: plasma membrane (GO:0005886);; Biological Process: ion transport (GO:0006811);; Cellular Component: plastid (GO:0009536);; Cellular Component: integral component of membrane (GO:0016021);; Biological Process: iron ion homeostasis (GO:0055072);; Biological Process: transmembrane transport (GO:0055085);;	--	--	--	--	OPT oligopeptide transporter protein	Probable metal-nicotianamine transporter YSL16 OS=Oryza sativa subsp. japonica OX=39947 GN=YSL16 PE=2 SV=2	S	Function unknown	probable metal-nicotianamine transporter YSL16 isoform X1 [Aegilops tauschii subsp. tauschii]	cellular component: cell (GO:0005623);; cellular component: membrane (GO:0016020);; cellular component: cell part (GO:0044464);; biological process: single-organism process (GO:0044699);; biological process: localization (GO:0051179);; cellular component: organelle (GO:0043226);; cellular component: membrane part (GO:0044425);; biological process: biological regulation (GO:0065007);; biological p…
TraesCS2A02G516900	TraesCS2A02G516900	[R]	General function prediction only	--	--	--	[A]	RNA processing and modification	Lysine methyltransferase	--	S	Function unknown	methyltransferase-like protein 23 [Aegilops tauschii subsp. tauschii]	--
TraesCS2B02G004700	TraesCS2B02G004700	[QV]	Secondary metabolites biosynthesis, transport and catabolism;; Defense mechanisms	Biological Process: microtubule bundle formation (GO:0001578);; Molecular Function: monooxygenase activity (GO:0004497);; Molecular Function: iron ion binding (GO:0005506);; Biological Process: skotomorphogenesis (GO:0009647);; Biological Process: brassinosteroid homeostasis (GO:0010268);; Cellular Component: integral component of membrane (GO:0016021);; Biological Process: sterol metabolic proce…	K12640|0|bdi:100837653|K12640 brassinosteroid-6-oxidase 2 [EC:1.14.-.-] | (RefSeq) cytochrome P450 85A1	Brassinosteroid biosynthesis (ko00905)	[QI]	Secondary metabolites biosynthesis, transport and catabolism;; Lipid transport and metabolism	Cytochrome P450	Cytochrome P450 85A1 OS=Oryza sativa subsp. japonica OX=39947 GN=CYP85A1 PE=1 SV=1	Q	Secondary metabolites biosynthesis, transport and catabolism	brassinosteroid-6-oxidase [Hordeum vulgare subsp. vulgare]	biological process: cellular process (GO:0009987);; biological process: single-organism process (GO:0044699);; biological process: cellular component organization or biogenesis (GO:0071840);; biological process: metabolic process (GO:0008152);; molecular function: catalytic activity (GO:0003824);; molecular function: binding (GO:0005488);; biological process: multicellular organismal process (GO:…
TraesCS2B02G022200	TraesCS2B02G022200	--	--	--	--	--	--	--	--	--	--	--	hypothetical protein TRIUR3_24085 [Triticum urartu]	--
TraesCS2B02G030700	TraesCS2B02G030700	--	--	Molecular Function: zinc ion binding (GO:0008270);; Molecular Function: ligase activity (GO:0016874);;	--	--	[O]	Posttranslational modification, protein turnover, chaperones	Ring finger domain;; RING-H2 zinc finger domain;; Zinc finger, C3HC4 type (RING finger);; RING-type zinc-finger;; Zinc finger, C3HC4 type (RING finger)	E3 ubiquitin-protein ligase MBR2 OS=Arabidopsis thaliana OX=3702 GN=MBR2 PE=1 SV=1	O	Posttranslational modification, protein turnover, chaperones	probable E3 ubiquitin-protein ligase HIP1 [Aegilops tauschii subsp. tauschii]	molecular function: binding (GO:0005488);; biological process: metabolic process (GO:0008152);; molecular function: catalytic activity (GO:0003824)
TraesCS2B02G085300	TraesCS2B02G085300	[P]	Inorganic ion transport and metabolism	Molecular Function: N,N-dimethylaniline monooxygenase activity (GO:0004499);; Molecular Function: flavin adenine dinucleotide binding (GO:0050660);; Molecular Function: NADP binding (GO:0050661);; Biological Process: oxidation-reduction process (GO:0055114);;	K00485|0|bdi:100841913|K00485 dimethylaniline monooxygenase (N-oxide forming) [EC:1.14.13.8] | (RefSeq) probable flavin-containing monooxygenase 1	--	[Q]	Secondary metabolites biosynthesis, transport and catabolism	Flavin-binding monooxygenase-like;; NAD(P)-binding Rossmann-like domain;; L-lysine 6-monooxygenase (NADPH-requiring)	Probable flavin-containing monooxygenase 1 OS=Arabidopsis thaliana OX=3702 GN=FMO1 PE=2 SV=1	P	Inorganic ion transport and metabolism	probable flavin-containing monooxygenase 1 [Aegilops tauschii subsp. tauschii]	biological process: metabolic process (GO:0008152);; biological process: single-organism process (GO:0044699);; molecular function: catalytic activity (GO:0003824);; molecular function: binding (GO:0005488)
TraesCS2B02G096900	TraesCS2B02G096900	--	--	--	--	--	--	--	FBD	Putative F-box protein At1g47702 OS=Arabidopsis thaliana OX=3702 GN=At1g47702 PE=4 SV=1	S	Function unknown	FBD-associated F-box protein At5g56370-like [Aegilops tauschii subsp. tauschii]	--
TraesCS2B02G138000	TraesCS2B02G138000	--	--	--	--	--	[R]	General function prediction only	--	Zinc finger CCCH domain-containing protein 10 OS=Oryza sativa subsp. japonica OX=39947 GN=Os01g0738400 PE=2 SV=1	S	Function unknown	zinc finger CCCH domain-containing protein 2-like [Aegilops tauschii subsp. tauschii]	--
TraesCS2B02G145600	TraesCS2B02G145600	--	--	--	--	--	--	--	--	--	S	Function unknown	uncharacterized protein LOC109773471 [Aegilops tauschii subsp. tauschii]	--
TraesCS2B02G152700	TraesCS2B02G152700	[S]	Function unknown	Molecular Function: ATP binding (GO:0005524);; Molecular Function: 1-phosphatidylinositol-4-phosphate 5-kinase activity (GO:0016308);; Biological Process: phosphatidylinositol phosphorylation (GO:0046854);;	K00889|0|bdi:100828766|K00889 1-phosphatidylinositol-4-phosphate 5-kinase [EC:2.7.1.68] | (RefSeq) phosphatidylinositol 4-phosphate 5-kinase 6	Inositol phosphate metabolism (ko00562);; Phosphatidylinositol signaling system (ko04070);; Endocytosis (ko04144)	[T]	Signal transduction mechanisms	Phosphatidylinositol-4-phosphate 5-Kinase;; MORN repeat	Phosphatidylinositol 4-phosphate 5-kinase 4 OS=Arabidopsis thaliana OX=3702 GN=PIP5K4 PE=4 SV=1	T	Signal transduction mechanisms	phosphatidylinositol 4-phosphate 5-kinase 6-like [Aegilops tauschii subsp. tauschii]	molecular function: binding (GO:0005488);; biological process: metabolic process (GO:0008152);; biological process: cellular process (GO:0009987);; biological process: single-organism process (GO:0044699);; molecular function: catalytic activity (GO:0003824)
TraesCS2B02G196500	TraesCS2B02G196500	[G]	Carbohydrate transport and metabolism	Cellular Component: mitochondrion (GO:0005739);; Cellular Component: endoplasmic reticulum (GO:0005783);; Biological Process: biosynthetic process (GO:0009058);; Cellular Component: membrane (GO:0016020);; Molecular Function: hydrolase activity, acting on ester bonds (GO:0016788);; Molecular Function: strictosidine synthase activity (GO:0016844);;	--	--	[R]	General function prediction only	Strictosidine synthase;; SMP-30/Gluconolaconase/LRE-like region	Protein STRICTOSIDINE SYNTHASE-LIKE 4 OS=Arabidopsis thaliana OX=3702 GN=SSL4 PE=1 SV=1	G	Carbohydrate transport and metabolism	protein STRICTOSIDINE SYNTHASE-LIKE 4-like [Aegilops tauschii subsp. tauschii]	cellular component: cell (GO:0005623);; cellular component: organelle (GO:0043226);; cellular component: cell part (GO:0044464);; biological process: metabolic process (GO:0008152);; cellular component: membrane (GO:0016020);; molecular function: catalytic activity (GO:0003824)
TraesCS2B02G213500	TraesCS2B02G213500	--	--	Cellular Component: plastid (GO:0009536);;	--	--	--	--	--	--	S	Function unknown	PREDICTED: uncharacterized protein LOC100836740 [Brachypodium distachyon]	cellular component: cell (GO:0005623);; cellular component: organelle (GO:0043226);; cellular component: cell part (GO:0044464)
TraesCS2B02G220500	TraesCS2B02G220500	--	--	--	--	--	--	--	Vacuolar protein sorting-associated protein 62	--	S	Function unknown	uncharacterized protein LOC109746953 [Aegilops tauschii subsp. tauschii]	--
TraesCS2B02G239000	TraesCS2B02G239000	--	--	--	--	--	--	--	Trypsin-like peptidase domain	--	--	--	hypothetical protein SORBI_3004G005900 [Sorghum bicolor]	--
TraesCS2B02G252000	TraesCS2B02G252000	--	--	Molecular Function: DNA binding (GO:0003677);;	K09422|5.07071e-155|sita:101784115|K09422 myb proto-oncogene protein, plant | (RefSeq) transcription factor MYB12-like	--	[K]	Transcription	Myb-like DNA-binding domain;; Myb-like DNA-binding domain	Transcription factor MYB86 OS=Arabidopsis thaliana OX=3702 GN=MYB86 PE=2 SV=1	K	Transcription	transcription factor MYB26-like [Aegilops tauschii subsp. tauschii]	molecular function: binding (GO:0005488)
TraesCS2B02G341200	TraesCS2B02G341200	[G]	Carbohydrate transport and metabolism	Molecular Function: aldose 1-epimerase activity (GO:0004034);; Cellular Component: integral component of membrane (GO:0016021);; Biological Process: hexose metabolic process (GO:0019318);; Molecular Function: carbohydrate binding (GO:0030246);;	K01785|0|bdi:100844223|K01785 aldose 1-epimerase [EC:5.1.3.3] | (RefSeq) aldose 1-epimerase-like	Glycolysis / Gluconeogenesis (ko00010);; Galactose metabolism (ko00052)	[G]	Carbohydrate transport and metabolism	Aldose 1-epimerase	--	G	Carbohydrate transport and metabolism	aldose 1-epimerase-like [Aegilops tauschii subsp. tauschii]	biological process: metabolic process (GO:0008152);; molecular function: catalytic activity (GO:0003824);; cellular component: membrane (GO:0016020);; cellular component: membrane part (GO:0044425);; biological process: single-organism process (GO:0044699);; molecular function: binding (GO:0005488)
TraesCS2B02G357100	TraesCS2B02G357100	--	--	--	--	--	--	--	--	--	--	--	uncharacterized protein LOC109771822 [Aegilops tauschii subsp. tauschii]	--
TraesCS2B02G387800	TraesCS2B02G387800	--	--	Molecular Function: DNA binding (GO:0003677);;	K09422|2.05147e-135|bdi:100841187|K09422 myb proto-oncogene protein, plant | (RefSeq) transcription factor LAF1-like	--	[K]	Transcription	Myb-like DNA-binding domain;; Myb-like DNA-binding domain	Transcription factor LAF1 OS=Arabidopsis thaliana OX=3702 GN=LAF1 PE=1 SV=2	K	Transcription	predicted protein [Hordeum vulgare subsp. vulgare]	molecular function: binding (GO:0005488)
TraesCS2B02G396800	TraesCS2B02G396800	[G]	Carbohydrate transport and metabolism	Cellular Component: vacuole (GO:0005773);; Cellular Component: integral component of plasma membrane (GO:0005887);; Biological Process: water transport (GO:0006833);; Cellular Component: plasmodesma (GO:0009506);; Biological Process: cellular water homeostasis (GO:0009992);; Molecular Function: water channel activity (GO:0015250);; Molecular Function: glycerol channel activity (GO:0015254);; Biol…	K09872|4.6112e-180|sita:101761554|K09872 aquaporin PIP | (RefSeq) aquaporin PIP2-5	--	[G]	Carbohydrate transport and metabolism	Major intrinsic protein	Aquaporin PIP2-5 OS=Zea mays OX=4577 GN=PIP2-5 PE=1 SV=1	G	Carbohydrate transport and metabolism	aquaporin PIP2-5 [Aegilops tauschii subsp. tauschii]	cellular component: cell (GO:0005623);; cellular component: organelle (GO:0043226);; cellular component: cell part (GO:0044464);; cellular component: membrane (GO:0016020);; cellular component: membrane part (GO:0044425);; biological process: single-organism process (GO:0044699);; biological process: localization (GO:0051179);; cellular component: cell junction (GO:0030054);; biological process: …
TraesCS2B02G406700	TraesCS2B02G406700	--	--	Biological Process: cellulose microfibril organization (GO:0010215);; Biological Process: cell growth (GO:0016049);; Cellular Component: anchored component of membrane (GO:0031225);;	--	--	--	--	COBRA-like protein;; COBRA-like protein	COBRA-like protein 7 OS=Oryza sativa subsp. japonica OX=39947 GN=BC1LP1 PE=3 SV=2	S	Function unknown	COBRA-like protein 7 [Aegilops tauschii subsp. tauschii]	biological process: cellular process (GO:0009987);; biological process: single-organism process (GO:0044699);; biological process: cellular component organization or biogenesis (GO:0071840);; biological process: growth (GO:0040007);; cellular component: membrane (GO:0016020);; cellular component: membrane part (GO:0044425)
TraesCS2B02G408500	TraesCS2B02G408500	[S]	Function unknown	Cellular Component: plasma membrane (GO:0005886);; Biological Process: ion transport (GO:0006811);; Cellular Component: plastid (GO:0009536);; Cellular Component: integral component of membrane (GO:0016021);; Biological Process: iron ion homeostasis (GO:0055072);; Biological Process: transmembrane transport (GO:0055085);;	--	--	--	--	OPT oligopeptide transporter protein	Probable metal-nicotianamine transporter YSL16 OS=Oryza sativa subsp. japonica OX=39947 GN=YSL16 PE=2 SV=2	S	Function unknown	putative iron-phytosiderophore transporter [Hordeum vulgare subsp. vulgare]	cellular component: cell (GO:0005623);; cellular component: membrane (GO:0016020);; cellular component: cell part (GO:0044464);; biological process: single-organism process (GO:0044699);; biological process: localization (GO:0051179);; cellular component: organelle (GO:0043226);; cellular component: membrane part (GO:0044425);; biological process: biological regulation (GO:0065007);; biological p…
TraesCS2B02G455800	TraesCS2B02G455800	--	--	--	--	--	--	--	Protein of unknown function (DUF642)	--	S	Function unknown	uncharacterized protein LOC109748503 [Aegilops tauschii subsp. tauschii]	--
TraesCS2B02G459100	TraesCS2B02G459100	[H]	Coenzyme transport and metabolism	Cellular Component: mitochondrion (GO:0005739);; Molecular Function: alternative oxidase activity (GO:0009916);; Cellular Component: integral component of membrane (GO:0016021);; Molecular Function: metal ion binding (GO:0046872);; Biological Process: oxidation-reduction process (GO:0055114);; Cellular Component: respiratory chain (GO:0070469);;	K17893|0|bdi:100833030|K17893 ubiquinol oxidase [EC:1.10.3.11] | (RefSeq) ubiquinol oxidase 2, mitochondrial-like	--	--	--	Alternative oxidase	Ubiquinol oxidase 1b, mitochondrial OS=Oryza sativa subsp. japonica OX=39947 GN=AOX1B PE=2 SV=1	S	Function unknown	ubiquinol oxidase 2, mitochondrial-like [Aegilops tauschii subsp. tauschii]	cellular component: cell (GO:0005623);; cellular component: organelle (GO:0043226);; cellular component: cell part (GO:0044464);; biological process: metabolic process (GO:0008152);; biological process: single-organism process (GO:0044699);; molecular function: catalytic activity (GO:0003824);; cellular component: membrane (GO:0016020);; cellular component: membrane part (GO:0044425);; molecular …
TraesCS2B02G497400	TraesCS2B02G497400	--	--	Cellular Component: plastid (GO:0009536);; Cellular Component: AP-5 adaptor complex (GO:0044599);;	K19025|0|bdi:100829556|K19025 AP-5 complex subunit zeta-1 | (RefSeq) uncharacterized LOC100829556	--	--	--	AP-5 complex subunit, vesicle trafficking	--	S	Function unknown	uncharacterized protein LOC109784997 [Aegilops tauschii subsp. tauschii]	cellular component: cell (GO:0005623);; cellular component: organelle (GO:0043226);; cellular component: cell part (GO:0044464);; cellular component: membrane (GO:0016020);; cellular component: macromolecular complex (GO:0032991);; cellular component: membrane part (GO:0044425)
TraesCS2B02G506500	TraesCS2B02G506500	--	--	Cellular Component: intracellular (GO:0005622);; Biological Process: protein import into nucleus (GO:0006606);;	K14293|3.7116e-132|sita:101766888|K14293 importin subunit beta-1 | (RefSeq) importin subunit beta-1-like	RNA transport (ko03013)	[YU]	Nuclear structure;; Intracellular trafficking, secretion, and vesicular transport	Importin-beta N-terminal domain;; HEAT repeat	Importin subunit beta-1 OS=Arabidopsis thaliana OX=3702 GN=KPNB1 PE=1 SV=1	U	Intracellular trafficking, secretion, and vesicular transport	importin subunit beta-1-like [Aegilops tauschii subsp. tauschii]	cellular component: cell (GO:0005623);; cellular component: cell part (GO:0044464);; biological process: single-organism process (GO:0044699);; biological process: localization (GO:0051179)
TraesCS2B02G591000	TraesCS2B02G591000	--	--	Cellular Component: integral component of membrane (GO:0016021);;	--	--	--	--	Late embryogenesis abundant protein	NDR1/HIN1-like protein 6 OS=Arabidopsis thaliana OX=3702 GN=NHL6 PE=1 SV=1	S	Function unknown	NDR1/HIN1-like protein 13 [Aegilops tauschii subsp. tauschii]	cellular component: membrane (GO:0016020);; cellular component: membrane part (GO:0044425)
TraesCS2B02G605800	TraesCS2B02G605800	[IQ]	Lipid transport and metabolism;; Secondary metabolites biosynthesis, transport and catabolism	Cellular Component: plasmodesma (GO:0009506);; Cellular Component: chloroplast stroma (GO:0009570);; Biological Process: response to cytokinin (GO:0009735);; Biological Process: positive regulation of seed germination (GO:0010030);; Biological Process: seed coat development (GO:0010214);; Biological Process: oxalate catabolic process (GO:0033611);; Cellular Component: apoplast (GO:0048046);; Mole…	--	--	[I]	Lipid transport and metabolism	AMP-binding enzyme;; AMP-binding enzyme C-terminal domain	Oxalate--CoA ligase OS=Arabidopsis thaliana OX=3702 GN=AAE3 PE=1 SV=1	IQ	Lipid transport and metabolism;; Secondary metabolites biosynthesis, transport and catabolism	oxalate--CoA ligase [Aegilops tauschii subsp. tauschii]	cellular component: cell junction (GO:0030054);; cellular component: cell (GO:0005623);; cellular component: organelle (GO:0043226);; cellular component: organelle part (GO:0044422);; cellular component: cell part (GO:0044464);; biological process: response to stimulus (GO:0050896);; biological process: biological regulation (GO:0065007);; biological process: reproductive process (GO:0022414);; b…
TraesCS2B02G607100	TraesCS2B02G607100	--	--	Molecular Function: RNA binding (GO:0003723);; Molecular Function: adenosine deaminase activity (GO:0004000);; Biological Process: RNA processing (GO:0006396);; Cellular Component: plastid (GO:0009536);;	K15440|0|bdi:100833349|K15440 tRNA-specific adenosine deaminase 1 [EC:3.5.4.34] | (RefSeq) tRNA-specific adenosine deaminase 1	--	[A]	RNA processing and modification	Adenosine-deaminase (editase) domain	--	S	Function unknown	tRNA-specific adenosine deaminase 1 isoform X1 [Aegilops tauschii subsp. tauschii]	molecular function: binding (GO:0005488);; biological process: metabolic process (GO:0008152);; molecular function: catalytic activity (GO:0003824);; biological process: cellular process (GO:0009987);; cellular component: cell (GO:0005623);; cellular component: organelle (GO:0043226);; cellular component: cell part (GO:0044464)
TraesCS3A02G046200	TraesCS3A02G046200	--	--	Molecular Function: serine-type endopeptidase inhibitor activity (GO:0004867);; Cellular Component: extracellular region (GO:0005576);; Biological Process: negative regulation of endopeptidase activity (GO:0010951);;	--	--	--	--	Bowman-Birk serine protease inhibitor family	Bowman-Birk type trypsin inhibitor OS=Hordeum vulgare OX=4513 GN=BBBI PE=1 SV=1	S	Function unknown	Bowman-Birk type trypsin inhibitor [Triticum urartu]	biological process: biological regulation (GO:0065007);; molecular function: enzyme regulator activity (GO:0030234);; cellular component: extracellular region (GO:0005576)
TraesCS3A02G056400	TraesCS3A02G056400	[E]	Amino acid transport and metabolism	Molecular Function: transporter activity (GO:0005215);; Biological Process: oligopeptide transport (GO:0006857);; Cellular Component: integral component of membrane (GO:0016021);;	K14638|0|bdi:100837483|K14638 solute carrier family 15 (peptide/histidine transporter), member 3/4 | (RefSeq) protein NRT1/ PTR FAMILY 8.2	--	[E]	Amino acid transport and metabolism	POT family	Protein NRT1/ PTR FAMILY 8.2 OS=Arabidopsis thaliana OX=3702 GN=NPF8.2 PE=2 SV=1	E	Amino acid transport and metabolism	protein NRT1/ PTR FAMILY 8.1-like [Aegilops tauschii subsp. tauschii]	molecular function: transporter activity (GO:0005215);; biological process: single-organism process (GO:0044699);; biological process: localization (GO:0051179);; cellular component: membrane (GO:0016020);; cellular component: membrane part (GO:0044425)
TraesCS3A02G075100	TraesCS3A02G075100	--	--	Molecular Function: CAAX-protein geranylgeranyltransferase activity (GO:0004662);; Cellular Component: endoplasmic reticulum membrane (GO:0005789);; Biological Process: fatty acid biosynthetic process (GO:0006633);; Biological Process: multicellular organism development (GO:0007275);; Biological Process: response to water deprivation (GO:0009414);; Biological Process: response to auxin (GO:000973…	K10703|1.21008e-128|bdi:106866263|K10703 very-long-chain (3R)-3-hydroxyacyl-CoA dehydratase [EC:4.2.1.134] | (RefSeq) very-long-chain (3R)-3-hydroxyacyl-CoA dehydratase PASTICCINO 2A	Fatty acid elongation (ko00062);; Biosynthesis of unsaturated fatty acids (ko01040);; Fatty acid metabolism (ko01212)	[R]	General function prediction only	Protein tyrosine phosphatase-like protein, PTPLA	Very-long-chain (3R)-3-hydroxyacyl-CoA dehydratase PASTICCINO 2A OS=Oryza sativa subsp. japonica OX=39947 GN=PAS2A PE=2 SV=2	S	Function unknown	uncharacterized protein LOC111946216 [Aegilops tauschii]	biological process: metabolic process (GO:0008152);; molecular function: catalytic activity (GO:0003824);; cellular component: cell (GO:0005623);; cellular component: membrane (GO:0016020);; cellular component: organelle (GO:0043226);; cellular component: organelle part (GO:0044422);; cellular component: membrane part (GO:0044425);; cellular component: cell part (GO:0044464);; biological process:…
TraesCS3A02G094200	TraesCS3A02G094200	--	--	--	--	--	--	--	--	--	S	Function unknown	uncharacterized protein LOC109769232 [Aegilops tauschii subsp. tauschii]	--
TraesCS3A02G095600	TraesCS3A02G095600	--	--	Molecular Function: serine-type endopeptidase inhibitor activity (GO:0004867);; Cellular Component: extracellular space (GO:0005615);; Biological Process: negative regulation of endopeptidase activity (GO:0010951);; Molecular Function: alpha-amylase inhibitor activity (GO:0015066);;	--	--	--	--	Protease inhibitor/seed storage/LTP family;; Cys-rich Gliadin N-terminal	Alpha-amylase inhibitor 0.19 OS=Triticum aestivum OX=4565 PE=1 SV=1	--	--	dimeric alpha-amylase inhibitor [Triticum dicoccoides]	biological process: biological regulation (GO:0065007);; molecular function: enzyme regulator activity (GO:0030234);; cellular component: extracellular region (GO:0005576);; cellular component: extracellular region part (GO:0044421)
TraesCS3A02G122000	TraesCS3A02G122000	[I]	Lipid transport and metabolism	Biological Process: metabolic process (GO:0008152);; Molecular Function: hydrolase activity (GO:0016787);;	--	--	[V]	Defense mechanisms	alpha/beta hydrolase fold;; Carboxylesterase family	Tuliposide A-converting enzyme 1, chloroplastic OS=Tulipa gesneriana OX=13306 GN=TCEA1 PE=1 SV=1	I	Lipid transport and metabolism	putative carboxylesterase 13 [Triticum urartu]	biological process: metabolic process (GO:0008152);; molecular function: catalytic activity (GO:0003824)
TraesCS3A02G132800	TraesCS3A02G132800	--	--	Cellular Component: mitochondrion (GO:0005739);; Cellular Component: Golgi apparatus (GO:0005794);; Biological Process: metabolic process (GO:0008152);; Biological Process: pollen tube growth (GO:0009860);; Molecular Function: dihydroceramidase activity (GO:0071633);; Cellular Component: pollen tube (GO:0090406);; Biological Process: regulation of stomatal opening (GO:1902456);;	--	--	--	--	Protein of unknown function (DUF616)	--	S	Function unknown	hypothetical protein TRIUR3_23670 [Triticum urartu]	cellular component: cell (GO:0005623);; cellular component: organelle (GO:0043226);; cellular component: cell part (GO:0044464);; biological process: metabolic process (GO:0008152);; biological process: cellular process (GO:0009987);; biological process: reproductive process (GO:0022414);; biological process: developmental process (GO:0032502);; biological process: growth (GO:0040007);; biologica…
TraesCS3A02G140200	TraesCS3A02G140200	[E]	Amino acid transport and metabolism	Molecular Function: catalytic activity (GO:0003824);;	--	--	[I]	Lipid transport and metabolism	GDSL-like Lipase/Acylhydrolase family;; GDSL-like Lipase/Acylhydrolase	GDSL esterase/lipase At5g45920 OS=Arabidopsis thaliana OX=3702 GN=At5g45920 PE=2 SV=1	E	Amino acid transport and metabolism	unnamed protein product [Triticum aestivum]	molecular function: catalytic activity (GO:0003824)
TraesCS3A02G153000	TraesCS3A02G153000	[QV]	Secondary metabolites biosynthesis, transport and catabolism;; Defense mechanisms	Molecular Function: iron ion binding (GO:0005506);; Cellular Component: integral component of membrane (GO:0016021);; Molecular Function: oxidoreductase activity, acting on paired donors, with incorporation or reduction of molecular oxygen, NAD(P)H as one donor, and incorporation of one atom of oxygen (GO:0016709);; Molecular Function: heme binding (GO:0020037);; Biological Process: secondary met…	--	--	[Q]	Secondary metabolites biosynthesis, transport and catabolism	Cytochrome P450	Cytochrome P450 71A1 OS=Persea americana OX=3435 GN=CYP71A1 PE=1 SV=2	Q	Secondary metabolites biosynthesis, transport and catabolism	cytochrome P450 71A1-like [Aegilops tauschii subsp. tauschii]	molecular function: binding (GO:0005488);; cellular component: membrane (GO:0016020);; cellular component: membrane part (GO:0044425);; biological process: metabolic process (GO:0008152);; biological process: single-organism process (GO:0044699);; molecular function: catalytic activity (GO:0003824)
TraesCS3A02G170000	TraesCS3A02G170000	--	--	Biological Process: lipid metabolic process (GO:0006629);; Molecular Function: hydrolase activity (GO:0016787);;	--	--	--	--	Lipase (class 3)	GDSL esterase/lipase At4g10955 OS=Arabidopsis thaliana OX=3702 GN=At4g10955 PE=2 SV=1	S	Function unknown	unnamed protein product [Triticum aestivum]	biological process: metabolic process (GO:0008152);; biological process: single-organism process (GO:0044699);; molecular function: catalytic activity (GO:0003824)
TraesCS3A02G172800	TraesCS3A02G172800	--	--	Cellular Component: integral component of membrane (GO:0016021);;	--	--	--	--	F-box-like;; F-box domain	--	--	--	unnamed protein product [Triticum aestivum]	cellular component: membrane (GO:0016020);; cellular component: membrane part (GO:0044425)
TraesCS3A02G207800	TraesCS3A02G207800	--	--	Cellular Component: Sec61 translocon complex (GO:0005784);; Biological Process: intracellular protein transport (GO:0006886);; Cellular Component: integral component of membrane (GO:0016021);;	K09481|1.01567e-22|bdi:100837991|K09481 protein transport protein SEC61 subunit beta | (RefSeq) protein transport protein Sec61 subunit beta-like	Protein export (ko03060);; Protein processing in endoplasmic reticulum (ko04141);; Phagosome (ko04145)	[O]	Posttranslational modification, protein turnover, chaperones	Sec61beta family	Protein transport protein Sec61 subunit beta OS=Arabidopsis thaliana OX=3702 GN=At2g45070 PE=1 SV=1	U	Intracellular trafficking, secretion, and vesicular transport	protein transport protein Sec61 subunit beta-like [Aegilops tauschii subsp. tauschii]	cellular component: cell (GO:0005623);; cellular component: membrane (GO:0016020);; cellular component: macromolecular complex (GO:0032991);; cellular component: organelle (GO:0043226);; cellular component: organelle part (GO:0044422);; cellular component: membrane part (GO:0044425);; cellular component: cell part (GO:0044464);; biological process: localization (GO:0051179)
TraesCS3A02G209900	TraesCS3A02G209900	--	--	Cellular Component: integral component of membrane (GO:0016021);;	--	--	[S]	Function unknown	Protein of unknown function (DUF2838)	--	S	Function unknown	unnamed protein product [Triticum aestivum]	cellular component: membrane (GO:0016020);; cellular component: membrane part (GO:0044425)
TraesCS3A02G222800	TraesCS3A02G222800	[T]	Signal transduction mechanisms	Molecular Function: protein serine/threonine phosphatase activity (GO:0004722);; Biological Process: protein dephosphorylation (GO:0006470);; Molecular Function: metal ion binding (GO:0046872);;	K17506|7.07596e-147|bdi:100830937|K17506 protein phosphatase 1L [EC:3.1.3.16] | (RefSeq) probable protein phosphatase 2C 7	--	[T]	Signal transduction mechanisms	Protein phosphatase 2C	Probable protein phosphatase 2C 7 OS=Oryza sativa subsp. japonica OX=39947 GN=Os01g0618200 PE=2 SV=2	T	Signal transduction mechanisms	probable protein phosphatase 2C 7 [Aegilops tauschii subsp. tauschii]	biological process: metabolic process (GO:0008152);; biological process: cellular process (GO:0009987);; molecular function: catalytic activity (GO:0003824);; molecular function: binding (GO:0005488)
TraesCS3A02G226400	TraesCS3A02G226400	[GI]	Carbohydrate transport and metabolism;; Lipid transport and metabolism	Cellular Component: extracellular region (GO:0005576);; Cellular Component: cell wall (GO:0005618);; Molecular Function: pectinesterase activity (GO:0030599);; Biological Process: cell wall modification (GO:0042545);; Molecular Function: aspartyl esterase activity (GO:0045330);; Biological Process: pectin catabolic process (GO:0045490);;	K01051|2.16542e-151|osa:4326603|K01051 pectinesterase [EC:3.1.1.11] | (RefSeq) putative pectinesterase 11	Pentose and glucuronate interconversions (ko00040);; Starch and sucrose metabolism (ko00500)	--	--	Pectinesterase	Putative pectinesterase 11 OS=Arabidopsis thaliana OX=3702 GN=PME11 PE=3 SV=1	G	Carbohydrate transport and metabolism	unnamed protein product [Triticum aestivum]	cellular component: extracellular region (GO:0005576);; cellular component: cell (GO:0005623);; cellular component: cell part (GO:0044464);; biological process: metabolic process (GO:0008152);; molecular function: catalytic activity (GO:0003824);; biological process: cellular process (GO:0009987);; biological process: cellular component organization or biogenesis (GO:0071840)
TraesCS3A02G230000	TraesCS3A02G230000	[P]	Inorganic ion transport and metabolism	Molecular Function: carbonate dehydratase activity (GO:0004089);; Molecular Function: zinc ion binding (GO:0008270);; Cellular Component: chloroplast stroma (GO:0009570);; Biological Process: carbon utilization (GO:0015976);;	K01673|5.52906e-125|bdi:100834303|K01673 carbonic anhydrase [EC:4.2.1.1] | (RefSeq) carbonic anhydrase, chloroplastic	Nitrogen metabolism (ko00910)	[P]	Inorganic ion transport and metabolism	Carbonic anhydrase	Carbonic anhydrase, chloroplastic OS=Hordeum vulgare OX=4513 PE=2 SV=1	P	Inorganic ion transport and metabolism	putative carbonic anhydrase [Secale cereale x Triticum turgidum subsp. durum]	biological process: metabolic process (GO:0008152);; molecular function: catalytic activity (GO:0003824);; molecular function: binding (GO:0005488);; cellular component: cell (GO:0005623);; cellular component: organelle (GO:0043226);; cellular component: organelle part (GO:0044422);; cellular component: cell part (GO:0044464);; biological process: single-organism process (GO:0044699)
TraesCS3A02G279600	TraesCS3A02G279600	--	--	Biological Process: flavonoid biosynthetic process (GO:0009813);; Cellular Component: intracellular membrane-bounded organelle (GO:0043231);; Biological Process: flavonoid glucuronidation (GO:0052696);; Molecular Function: quercetin 3-O-glucosyltransferase activity (GO:0080043);; Molecular Function: quercetin 7-O-glucosyltransferase activity (GO:0080044);;	--	--	[GC]	Carbohydrate transport and metabolism;; Energy production and conversion	UDP-glucoronosyl and UDP-glucosyl transferase	Anthocyanidin 5,3-O-glucosyltransferase OS=Rosa hybrid cultivar OX=128735 GN=RhGT1 PE=2 SV=1	S	Function unknown	Anthocyanidin 5,3-O-glucosyltransferase [Triticum urartu]	biological process: metabolic process (GO:0008152);; cellular component: cell (GO:0005623);; cellular component: organelle (GO:0043226);; cellular component: cell part (GO:0044464);; biological process: cellular process (GO:0009987);; biological process: single-organism process (GO:0044699);; molecular function: catalytic activity (GO:0003824)
TraesCS3A02G282600	TraesCS3A02G282600	[E]	Amino acid transport and metabolism	Molecular Function: transaminase activity (GO:0008483);;	--	--	[R]	General function prediction only	Aminotransferase class-V	--	E	Amino acid transport and metabolism	unnamed protein product [Triticum aestivum]	biological process: metabolic process (GO:0008152);; molecular function: catalytic activity (GO:0003824)
TraesCS3A02G336500	TraesCS3A02G336500	--	--	Molecular Function: DNA binding (GO:0003677);; Cellular Component: nucleus (GO:0005634);; Biological Process: regulation of transcription, DNA-templated (GO:0006355);; Biological Process: flower development (GO:0009908);; Biological Process: cell differentiation (GO:0030154);;	K09422|0|bdi:100826013|K09422 myb proto-oncogene protein, plant | (RefSeq) transcription factor GAMYB-like	--	[K]	Transcription	Myb-like DNA-binding domain;; Myb-like DNA-binding domain	Transcription factor GAMYB OS=Oryza sativa subsp. indica OX=39946 GN=GAM1 PE=2 SV=1	K	Transcription	Transcription factor GAMYB [Triticum urartu]	molecular function: binding (GO:0005488);; cellular component: cell (GO:0005623);; cellular component: organelle (GO:0043226);; cellular component: cell part (GO:0044464);; biological process: biological regulation (GO:0065007);; biological process: reproductive process (GO:0022414);; biological process: multicellular organismal process (GO:0032501);; biological process: developmental process (GO…
TraesCS3A02G359400	TraesCS3A02G359400	[G]	Carbohydrate transport and metabolism	Molecular Function: triose-phosphate isomerase activity (GO:0004807);; Molecular Function: copper ion binding (GO:0005507);; Cellular Component: cell wall (GO:0005618);; Cellular Component: mitochondrion (GO:0005739);; Cellular Component: vacuolar membrane (GO:0005774);; Cellular Component: cytosol (GO:0005829);; Cellular Component: plasma membrane (GO:0005886);; Biological Process: glycolytic pr…	K01803|1.17553e-166|obr:102704015|K01803 triosephosphate isomerase (TIM) [EC:5.3.1.1] | (RefSeq) triosephosphate isomerase, cytosolic-like	Glycolysis / Gluconeogenesis (ko00010);; Fructose and mannose metabolism (ko00051);; Inositol phosphate metabolism (ko00562);; Carbon fixation in photosynthetic organisms (ko00710);; Carbon metabolism (ko01200);; Biosynthesis of amino acids (ko01230)	[G]	Carbohydrate transport and metabolism	Triosephosphate isomerase	Triosephosphate isomerase, cytosolic OS=Petunia hybrida OX=4102 GN=TPIP1 PE=2 SV=1	G	Carbohydrate transport and metabolism	hypothetical protein SORBI_3003G352300 [Sorghum bicolor]	biological process: metabolic process (GO:0008152);; molecular function: catalytic activity (GO:0003824);; molecular function: binding (GO:0005488);; cellular component: cell (GO:0005623);; cellular component: cell part (GO:0044464);; cellular component: organelle (GO:0043226);; cellular component: membrane (GO:0016020);; cellular component: organelle part (GO:0044422);; biological process: cellu…
TraesCS3A02G377300	TraesCS3A02G377300	[Z]	Cytoskeleton	Molecular Function: ATP binding (GO:0005524);; Cellular Component: cytoplasm (GO:0005737);; Cellular Component: cytoskeleton (GO:0005856);;	K10355|0|bdi:100821905|K10355 actin, other eukaryote | (RefSeq) actin-7	--	[Z]	Cytoskeleton	Actin	Actin-7 OS=Oryza sativa subsp. japonica OX=39947 GN=ACT7 PE=3 SV=1	Z	Cytoskeleton	unnamed protein product [Triticum aestivum]	molecular function: binding (GO:0005488);; cellular component: cell (GO:0005623);; cellular component: cell part (GO:0044464);; cellular component: organelle (GO:0043226)
TraesCS3A02G377700	TraesCS3A02G377700	--	--	Molecular Function: transcription factor activity, sequence-specific DNA binding (GO:0003700);; Cellular Component: nucleus (GO:0005634);; Biological Process: regulation of transcription, DNA-templated (GO:0006355);; Biological Process: multicellular organism development (GO:0007275);; Molecular Function: transcription regulatory region DNA binding (GO:0044212);;	--	--	--	--	No apical meristem (NAM) protein	NAC domain-containing protein 75 OS=Arabidopsis thaliana OX=3702 GN=NAC075 PE=2 SV=1	--	--	NAC domain-containing protein 8 [Triticum urartu]	biological process: biological regulation (GO:0065007);; molecular function: nucleic acid binding transcription factor activity (GO:0001071);; cellular component: cell (GO:0005623);; cellular component: organelle (GO:0043226);; cellular component: cell part (GO:0044464);; biological process: multicellular organismal process (GO:0032501);; biological process: developmental process (GO:0032502);; b…
TraesCS3A02G378700	TraesCS3A02G378700	--	--	Molecular Function: transcription factor activity, sequence-specific DNA binding (GO:0003700);; Cellular Component: nucleus (GO:0005634);; Biological Process: regulation of transcription, DNA-templated (GO:0006355);; Molecular Function: sequence-specific DNA binding (GO:0043565);;	K14432|5.11889e-66|bdi:100825393|K14432 ABA responsive element binding factor | (RefSeq) G-box-binding factor 4-like	Plant hormone signal transduction (ko04075)	--	--	bZIP transcription factor;; Basic region leucine zipper	bZIP transcription factor 12 OS=Oryza sativa subsp. japonica OX=39947 GN=BZIP12 PE=2 SV=1	K	Transcription	ABSCISIC ACID-INSENSITIVE 5-like protein 7 [Aegilops tauschii subsp. tauschii]	biological process: biological regulation (GO:0065007);; molecular function: nucleic acid binding transcription factor activity (GO:0001071);; cellular component: cell (GO:0005623);; cellular component: organelle (GO:0043226);; cellular component: cell part (GO:0044464);; molecular function: binding (GO:0005488)
TraesCS3A02G390300	TraesCS3A02G390300	--	--	Cellular Component: plastid (GO:0009536);;	--	--	--	--	Ubiquitin family	BAG family molecular chaperone regulator 4 OS=Arabidopsis thaliana OX=3702 GN=BAG4 PE=1 SV=1	O	Posttranslational modification, protein turnover, chaperones	BAG family molecular chaperone regulator 4-like [Aegilops tauschii subsp. tauschii]	cellular component: cell (GO:0005623);; cellular component: organelle (GO:0043226);; cellular component: cell part (GO:0044464)
TraesCS3A02G394200	TraesCS3A02G394200	[IQ]	Lipid transport and metabolism;; Secondary metabolites biosynthesis, transport and catabolism	Molecular Function: fatty-acyl-CoA synthase activity (GO:0004321);; Molecular Function: ATP binding (GO:0005524);; Cellular Component: peroxisome (GO:0005777);; Biological Process: jasmonic acid biosynthetic process (GO:0009695);; Molecular Function: ligase activity (GO:0016874);;	--	--	[I]	Lipid transport and metabolism	AMP-binding enzyme;; AMP-binding enzyme C-terminal domain	4-coumarate--CoA ligase-like 5 OS=Oryza sativa subsp. japonica OX=39947 GN=4CLL5 PE=2 SV=1	IQ	Lipid transport and metabolism;; Secondary metabolites biosynthesis, transport and catabolism	4-coumarate--CoA ligase-like 5 isoform X2 [Aegilops tauschii subsp. tauschii]	biological process: metabolic process (GO:0008152);; molecular function: catalytic activity (GO:0003824);; molecular function: binding (GO:0005488);; cellular component: cell (GO:0005623);; cellular component: organelle (GO:0043226);; cellular component: cell part (GO:0044464);; biological process: cellular process (GO:0009987);; biological process: single-organism process (GO:0044699)
TraesCS3A02G396800	TraesCS3A02G396800	--	--	Cellular Component: plastid (GO:0009536);;	--	--	[R]	General function prediction only	Protein of unknown function (DUF1685)	--	S	Function unknown	hypothetical protein TRIUR3_21136 [Triticum urartu]	cellular component: cell (GO:0005623);; cellular component: organelle (GO:0043226);; cellular component: cell part (GO:0044464)
TraesCS3A02G424000	TraesCS3A02G424000	--	--	Cellular Component: nucleus (GO:0005634);; Cellular Component: cytosol (GO:0005829);; Biological Process: heat acclimation (GO:0010286);; Molecular Function: pyrophosphatase activity (GO:0016462);; Biological Process: protein sumoylation (GO:0016925);; Molecular Function: protein tag (GO:0031386);; Biological Process: negative regulation of sequence-specific DNA binding transcription factor activ…	K12160|3.22789e-58|obr:102703738|K12160 small ubiquitin-related modifier | (RefSeq) small ubiquitin-related modifier 1	RNA transport (ko03013)	[O]	Posttranslational modification, protein turnover, chaperones	Ubiquitin-2 like Rad60 SUMO-like;; Ubiquitin family	Small ubiquitin-related modifier 1 OS=Oryza sativa subsp. japonica OX=39947 GN=SUMO1 PE=1 SV=1	O	Posttranslational modification, protein turnover, chaperones	unnamed protein product [Triticum aestivum]	cellular component: cell (GO:0005623);; cellular component: organelle (GO:0043226);; cellular component: cell part (GO:0044464);; biological process: response to stimulus (GO:0050896);; biological process: metabolic process (GO:0008152);; molecular function: catalytic activity (GO:0003824);; biological process: cellular process (GO:0009987);; molecular function: protein tag (GO:0031386);; biologi…
TraesCS3A02G426400	TraesCS3A02G426400	--	--	Molecular Function: zinc ion binding (GO:0008270);; Molecular Function: transferase activity (GO:0016740);;	K04498|5.94766e-53|bdi:100845513|K04498 E1A/CREB-binding protein [EC:2.3.1.48] | (RefSeq) probable histone acetyltransferase HAC-like 1	--	[O]	Posttranslational modification, protein turnover, chaperones	Zinc finger, C3HC4 type (RING finger);; Ring finger domain;; Zinc finger, C3HC4 type (RING finger);; zinc-RING finger domain;; RING-type zinc-finger;; Zinc finger, C3HC4 type (RING finger)	Probable histone acetyltransferase HAC-like 1 OS=Oryza sativa subsp. japonica OX=39947 GN=Os02g0137500 PE=3 SV=2	O	Posttranslational modification, protein turnover, chaperones	putative histone acetyltransferase HAC-like 1 [Triticum urartu]	molecular function: binding (GO:0005488);; biological process: metabolic process (GO:0008152);; molecular function: catalytic activity (GO:0003824)
TraesCS3A02G533800	TraesCS3A02G533800	--	--	Cellular Component: mitochondrion (GO:0005739);; Cellular Component: integral component of membrane (GO:0016021);; Molecular Function: hydrolase activity (GO:0016787);;	K19882|0|bdi:100841115|K19882 O-palmitoleoyl-L-serine hydrolase [EC:3.1.1.98] | (RefSeq) pectin acetylesterase 5-like	--	[M]	Cell wall/membrane/envelope biogenesis	Pectinacetylesterase	Pectin acetylesterase 5 OS=Arabidopsis thaliana OX=3702 GN=PAE5 PE=2 SV=1	S	Function unknown	hypothetical protein TRIUR3_01659 [Triticum urartu]	cellular component: cell (GO:0005623);; cellular component: organelle (GO:0043226);; cellular component: cell part (GO:0044464);; cellular component: membrane (GO:0016020);; cellular component: membrane part (GO:0044425);; biological process: metabolic process (GO:0008152);; molecular function: catalytic activity (GO:0003824)
TraesCS3B02G012500	TraesCS3B02G012500	--	--	Cellular Component: nucleus (GO:0005634);; Cellular Component: cytoplasm (GO:0005737);; Molecular Function: ligase activity (GO:0016874);;	--	--	[S]	Function unknown	Armadillo/beta-catenin-like repeat;; Armadillo-like	U-box domain-containing protein 4 OS=Arabidopsis thaliana OX=3702 GN=PUB4 PE=1 SV=3	S	Function unknown	ubiquitin-protein ligase, expressed [Triticum aestivum]	cellular component: cell (GO:0005623);; cellular component: organelle (GO:0043226);; cellular component: cell part (GO:0044464);; biological process: metabolic process (GO:0008152);; molecular function: catalytic activity (GO:0003824)
TraesCS3B02G030900	TraesCS3B02G030900	--	--	Molecular Function: ubiquitin-protein transferase activity (GO:0004842);; Cellular Component: nucleus (GO:0005634);; Biological Process: ubiquitin-dependent protein catabolic process (GO:0006511);; Biological Process: multicellular organism development (GO:0007275);; Molecular Function: zinc ion binding (GO:0008270);; Cellular Component: integral component of membrane (GO:0016021);; Biological Pr…	--	--	[R]	General function prediction only	--	E3 ubiquitin-protein ligase SINA-like 10 OS=Arabidopsis thaliana OX=3702 GN=At5g37930 PE=2 SV=1	O	Posttranslational modification, protein turnover, chaperones	unnamed protein product [Triticum aestivum]	biological process: metabolic process (GO:0008152);; molecular function: catalytic activity (GO:0003824);; cellular component: cell (GO:0005623);; cellular component: organelle (GO:0043226);; cellular component: cell part (GO:0044464);; biological process: cellular process (GO:0009987);; biological process: multicellular organismal process (GO:0032501);; biological process: developmental process …
TraesCS3B02G031300	TraesCS3B02G031300	--	--	Molecular Function: ubiquitin-protein transferase activity (GO:0004842);; Cellular Component: nucleus (GO:0005634);; Biological Process: ubiquitin-dependent protein catabolic process (GO:0006511);; Biological Process: multicellular organism development (GO:0007275);; Molecular Function: zinc ion binding (GO:0008270);; Cellular Component: integral component of membrane (GO:0016021);; Biological Pr…	--	--	[R]	General function prediction only	--	E3 ubiquitin-protein ligase SINA-like 10 OS=Arabidopsis thaliana OX=3702 GN=At5g37930 PE=2 SV=1	O	Posttranslational modification, protein turnover, chaperones	E3 ubiquitin-protein ligase SINA-like 10 [Aegilops tauschii subsp. tauschii]	biological process: metabolic process (GO:0008152);; molecular function: catalytic activity (GO:0003824);; cellular component: cell (GO:0005623);; cellular component: organelle (GO:0043226);; cellular component: cell part (GO:0044464);; biological process: cellular process (GO:0009987);; biological process: multicellular organismal process (GO:0032501);; biological process: developmental process …
TraesCS3B02G039000	TraesCS3B02G039000	[G]	Carbohydrate transport and metabolism	Molecular Function: mannose-6-phosphate isomerase activity (GO:0004476);; Biological Process: carbohydrate metabolic process (GO:0005975);; Molecular Function: zinc ion binding (GO:0008270);; Biological Process: GDP-mannose biosynthetic process (GO:0009298);;	K01809|0|bdi:100835530|K01809 mannose-6-phosphate isomerase [EC:5.3.1.8] | (RefSeq) mannose-6-phosphate isomerase 1	Fructose and mannose metabolism (ko00051);; Amino sugar and nucleotide sugar metabolism (ko00520)	[G]	Carbohydrate transport and metabolism	Phosphomannose isomerase type I;; Cupin domain	Mannose-6-phosphate isomerase 1 OS=Arabidopsis thaliana OX=3702 GN=PMI1 PE=1 SV=1	G	Carbohydrate transport and metabolism	predicted protein [Hordeum vulgare subsp. vulgare]	biological process: metabolic process (GO:0008152);; molecular function: catalytic activity (GO:0003824);; molecular function: binding (GO:0005488);; biological process: cellular process (GO:0009987);; biological process: single-organism process (GO:0044699)
TraesCS3B02G092900	TraesCS3B02G092900	--	--	Molecular Function: DNA binding (GO:0003677);; Cellular Component: nucleus (GO:0005634);; Biological Process: regulation of transcription, DNA-templated (GO:0006355);;	--	--	--	--	No apical meristem (NAM) protein	NAC domain-containing protein 79 OS=Arabidopsis thaliana OX=3702 GN=NAC079 PE=2 SV=1	S	Function unknown	unnamed protein product [Triticum aestivum]	molecular function: binding (GO:0005488);; cellular component: cell (GO:0005623);; cellular component: organelle (GO:0043226);; cellular component: cell part (GO:0044464);; biological process: biological regulation (GO:0065007)
TraesCS3B02G111200	TraesCS3B02G111200	--	--	Molecular Function: serine-type endopeptidase inhibitor activity (GO:0004867);; Cellular Component: extracellular space (GO:0005615);; Biological Process: negative regulation of endopeptidase activity (GO:0010951);; Molecular Function: alpha-amylase inhibitor activity (GO:0015066);;	--	--	--	--	Protease inhibitor/seed storage/LTP family;; Cys-rich Gliadin N-terminal	Alpha-amylase inhibitor 0.53 OS=Triticum aestivum OX=4565 PE=1 SV=1	--	--	unnamed protein product [Triticum aestivum]	biological process: biological regulation (GO:0065007);; molecular function: enzyme regulator activity (GO:0030234);; cellular component: extracellular region (GO:0005576);; cellular component: extracellular region part (GO:0044421)
TraesCS3B02G111293	TraesCS3B02G111293	--	--	Molecular Function: serine-type endopeptidase inhibitor activity (GO:0004867);; Cellular Component: extracellular space (GO:0005615);; Biological Process: negative regulation of endopeptidase activity (GO:0010951);; Molecular Function: alpha-amylase inhibitor activity (GO:0015066);;	--	--	--	--	Protease inhibitor/seed storage/LTP family;; Cys-rich Gliadin N-terminal	Alpha-amylase inhibitor 0.19 OS=Triticum aestivum OX=4565 PE=1 SV=1	--	--	unnamed protein product [Triticum aestivum]	biological process: biological regulation (GO:0065007);; molecular function: enzyme regulator activity (GO:0030234);; cellular component: extracellular region (GO:0005576);; cellular component: extracellular region part (GO:0044421)
TraesCS3B02G150300	TraesCS3B02G150300	--	--	--	--	--	--	--	Fantastic Four meristem regulator	--	S	Function unknown	unnamed protein product [Triticum aestivum]	--
TraesCS3B02G204500	TraesCS3B02G204500	[GI]	Carbohydrate transport and metabolism;; Lipid transport and metabolism	Cellular Component: cell wall (GO:0005618);; Molecular Function: pectinesterase activity (GO:0030599);; Biological Process: cell wall modification (GO:0042545);; Biological Process: negative regulation of catalytic activity (GO:0043086);; Molecular Function: aspartyl esterase activity (GO:0045330);; Biological Process: pectin catabolic process (GO:0045490);; Molecular Function: pectinesterase inh…	K01051|0|bdi:100837556|K01051 pectinesterase [EC:3.1.1.11] | (RefSeq) pectinesterase	Pentose and glucuronate interconversions (ko00040);; Starch and sucrose metabolism (ko00500)	--	--	Pectinesterase;; Plant invertase/pectin methylesterase inhibitor	Putative pectinesterase/pectinesterase inhibitor 22 OS=Arabidopsis thaliana OX=3702 GN=PME22 PE=3 SV=1	G	Carbohydrate transport and metabolism	unnamed protein product [Triticum aestivum]	cellular component: cell (GO:0005623);; cellular component: cell part (GO:0044464);; biological process: metabolic process (GO:0008152);; molecular function: catalytic activity (GO:0003824);; biological process: cellular process (GO:0009987);; biological process: cellular component organization or biogenesis (GO:0071840);; biological process: biological regulation (GO:0065007);; molecular functio…
TraesCS3B02G215100	TraesCS3B02G215100	[E]	Amino acid transport and metabolism	Molecular Function: hydroxymethylglutaryl-CoA lyase activity (GO:0004419);;	K01640|0|bdi:100839293|K01640 hydroxymethylglutaryl-CoA lyase [EC:4.1.3.4] | (RefSeq) hydroxymethylglutaryl-CoA lyase, mitochondrial-like	Synthesis and degradation of ketone bodies (ko00072);; Valine, leucine and isoleucine degradation (ko00280);; Butanoate metabolism (ko00650);; Peroxisome (ko04146)	[CE]	Energy production and conversion;; Amino acid transport and metabolism	HMGL-like	Hydroxymethylglutaryl-CoA lyase, mitochondrial OS=Arabidopsis thaliana OX=3702 GN=HMGCL PE=1 SV=2	E	Amino acid transport and metabolism	unnamed protein product [Triticum aestivum]	biological process: metabolic process (GO:0008152);; molecular function: catalytic activity (GO:0003824)
TraesCS3B02G253500	TraesCS3B02G253500	--	--	Biological Process: gene silencing by RNA (GO:0031047);;	--	--	--	--	XH domain;; XS domain	Factor of DNA methylation 1 OS=Arabidopsis thaliana OX=3702 GN=FDM1 PE=1 SV=1	S	Function unknown	factor of DNA methylation 1-like isoform X2 [Aegilops tauschii subsp. tauschii]	biological process: cellular process (GO:0009987);; biological process: single-organism process (GO:0044699);; biological process: biological regulation (GO:0065007)
TraesCS3B02G257400	TraesCS3B02G257400	--	--	Cellular Component: integral component of membrane (GO:0016021);;	--	--	--	--	--	--	S	Function unknown	unnamed protein product [Triticum aestivum]	cellular component: membrane (GO:0016020);; cellular component: membrane part (GO:0044425)
TraesCS3B02G258100	TraesCS3B02G258100	[GI]	Carbohydrate transport and metabolism;; Lipid transport and metabolism	Cellular Component: extracellular region (GO:0005576);; Cellular Component: cell wall (GO:0005618);; Molecular Function: pectinesterase activity (GO:0030599);; Biological Process: cell wall modification (GO:0042545);; Molecular Function: aspartyl esterase activity (GO:0045330);; Biological Process: pectin catabolic process (GO:0045490);;	K01051|1.17773e-142|osa:4326603|K01051 pectinesterase [EC:3.1.1.11] | (RefSeq) putative pectinesterase 11	Pentose and glucuronate interconversions (ko00040);; Starch and sucrose metabolism (ko00500)	--	--	Pectinesterase	Putative pectinesterase 11 OS=Arabidopsis thaliana OX=3702 GN=PME11 PE=3 SV=1	G	Carbohydrate transport and metabolism	unnamed protein product [Triticum aestivum]	cellular component: extracellular region (GO:0005576);; cellular component: cell (GO:0005623);; cellular component: cell part (GO:0044464);; biological process: metabolic process (GO:0008152);; molecular function: catalytic activity (GO:0003824);; biological process: cellular process (GO:0009987);; biological process: cellular component organization or biogenesis (GO:0071840)
TraesCS3B02G259400	TraesCS3B02G259400	[P]	Inorganic ion transport and metabolism	Molecular Function: carbonate dehydratase activity (GO:0004089);; Molecular Function: zinc ion binding (GO:0008270);; Cellular Component: chloroplast stroma (GO:0009570);; Biological Process: carbon utilization (GO:0015976);;	K01673|2.76154e-136|bdi:104582824|K01673 carbonic anhydrase [EC:4.2.1.1] | (RefSeq) carbonic anhydrase, chloroplastic-like	Nitrogen metabolism (ko00910)	[P]	Inorganic ion transport and metabolism	Carbonic anhydrase	Carbonic anhydrase, chloroplastic OS=Hordeum vulgare OX=4513 PE=2 SV=1	P	Inorganic ion transport and metabolism	unnamed protein product [Triticum aestivum]	biological process: metabolic process (GO:0008152);; molecular function: catalytic activity (GO:0003824);; molecular function: binding (GO:0005488);; cellular component: cell (GO:0005623);; cellular component: organelle (GO:0043226);; cellular component: organelle part (GO:0044422);; cellular component: cell part (GO:0044464);; biological process: single-organism process (GO:0044699)
TraesCS3B02G269300	TraesCS3B02G269300	--	--	Molecular Function: aspartic-type endopeptidase activity (GO:0004190);; Cellular Component: lysosome (GO:0005764);; Biological Process: proteolysis (GO:0006508);; Biological Process: sphingolipid metabolic process (GO:0006665);; Biological Process: protein catabolic process (GO:0030163);;	K08245|2.32957e-117|osa:4327861|K08245 phytepsin [EC:3.4.23.40] | (RefSeq) aspartic proteinase oryzasin-1-like	--	[O]	Posttranslational modification, protein turnover, chaperones	Eukaryotic aspartyl protease;; Saposin-like type B, region 2;; Saposin-like type B, region 1	Aspartic proteinase oryzasin-1 OS=Oryza sativa subsp. japonica OX=39947 GN=Os05g0567100 PE=2 SV=2	O	Posttranslational modification, protein turnover, chaperones	Aspartic proteinase oryzasin-1 [Triticum urartu]	biological process: metabolic process (GO:0008152);; molecular function: catalytic activity (GO:0003824);; cellular component: cell (GO:0005623);; cellular component: organelle (GO:0043226);; cellular component: cell part (GO:0044464);; biological process: cellular process (GO:0009987);; biological process: single-organism process (GO:0044699)
TraesCS3B02G316300	TraesCS3B02G316300	[E]	Amino acid transport and metabolism	Molecular Function: transaminase activity (GO:0008483);;	--	--	[R]	General function prediction only	Aminotransferase class-V	--	E	Amino acid transport and metabolism	unnamed protein product [Triticum aestivum]	biological process: metabolic process (GO:0008152);; molecular function: catalytic activity (GO:0003824)
TraesCS3B02G378900	TraesCS3B02G378900	--	--	Cellular Component: nucleosome (GO:0000786);; Molecular Function: DNA binding (GO:0003677);; Cellular Component: nucleus (GO:0005634);; Biological Process: nucleosome assembly (GO:0006334);; Molecular Function: protein heterodimerization activity (GO:0046982);;	K11254|1.52396e-52|zma:103634846|K11254 histone H4 | (RefSeq) histone H4	--	[B]	Chromatin structure and dynamics	Centromere kinetochore component CENP-T histone fold;; TATA box binding protein associated factor (TAF)	Histone H4 OS=Glycine max OX=3847 PE=3 SV=1	B	Chromatin structure and dynamics	histone H4 [Zea mays]	cellular component: cell (GO:0005623);; cellular component: macromolecular complex (GO:0032991);; cellular component: organelle (GO:0043226);; cellular component: organelle part (GO:0044422);; cellular component: cell part (GO:0044464);; molecular function: binding (GO:0005488);; biological process: cellular process (GO:0009987);; biological process: cellular component organization or biogenesis …
TraesCS3B02G390800	TraesCS3B02G390800	[O]	Posttranslational modification, protein turnover, chaperones	Molecular Function: ATP binding (GO:0005524);;	K03283|0|bdi:100840403|K03283 heat shock 70kDa protein 1/8 | (RefSeq) heat shock cognate 70 kDa protein	Spliceosome (ko03040);; Protein processing in endoplasmic reticulum (ko04141);; Endocytosis (ko04144)	[O]	Posttranslational modification, protein turnover, chaperones	Hsp70 protein;; MreB/Mbl protein;; NAD-specific glutamate dehydrogenase	Heat shock cognate 70 kDa protein OS=Petunia hybrida OX=4102 GN=HSP70 PE=2 SV=1	O	Posttranslational modification, protein turnover, chaperones	heat shock cognate 70 kDa protein [Aegilops tauschii subsp. tauschii]	molecular function: binding (GO:0005488)
TraesCS3B02G392000	TraesCS3B02G392000	[G]	Carbohydrate transport and metabolism	Molecular Function: triose-phosphate isomerase activity (GO:0004807);; Molecular Function: copper ion binding (GO:0005507);; Cellular Component: cell wall (GO:0005618);; Cellular Component: mitochondrion (GO:0005739);; Cellular Component: vacuolar membrane (GO:0005774);; Cellular Component: cytosol (GO:0005829);; Cellular Component: plasma membrane (GO:0005886);; Biological Process: gluconeogenes…	K01803|1.62902e-162|obr:102704015|K01803 triosephosphate isomerase (TIM) [EC:5.3.1.1] | (RefSeq) triosephosphate isomerase, cytosolic-like	Glycolysis / Gluconeogenesis (ko00010);; Fructose and mannose metabolism (ko00051);; Inositol phosphate metabolism (ko00562);; Carbon fixation in photosynthetic organisms (ko00710);; Carbon metabolism (ko01200);; Biosynthesis of amino acids (ko01230)	[G]	Carbohydrate transport and metabolism	Triosephosphate isomerase	Triosephosphate isomerase, cytosolic OS=Oryza sativa subsp. japonica OX=39947 GN=TPI PE=1 SV=3	G	Carbohydrate transport and metabolism	unnamed protein product [Triticum aestivum]	biological process: metabolic process (GO:0008152);; molecular function: catalytic activity (GO:0003824);; molecular function: binding (GO:0005488);; cellular component: cell (GO:0005623);; cellular component: cell part (GO:0044464);; cellular component: organelle (GO:0043226);; cellular component: membrane (GO:0016020);; cellular component: organelle part (GO:0044422);; biological process: singl…
TraesCS3B02G410000	TraesCS3B02G410000	[Z]	Cytoskeleton	Molecular Function: ATP binding (GO:0005524);; Cellular Component: cytoplasm (GO:0005737);; Cellular Component: cytoskeleton (GO:0005856);;	K10355|0|bdi:100821905|K10355 actin, other eukaryote | (RefSeq) actin-7	--	[Z]	Cytoskeleton	Actin	Actin-7 OS=Oryza sativa subsp. japonica OX=39947 GN=ACT7 PE=3 SV=1	Z	Cytoskeleton	unnamed protein product [Triticum aestivum]	molecular function: binding (GO:0005488);; cellular component: cell (GO:0005623);; cellular component: cell part (GO:0044464);; cellular component: organelle (GO:0043226)
TraesCS3B02G422400	TraesCS3B02G422400	--	--	Cellular Component: plastid (GO:0009536);;	--	--	--	--	Ubiquitin family	BAG family molecular chaperone regulator 4 OS=Arabidopsis thaliana OX=3702 GN=BAG4 PE=1 SV=1	O	Posttranslational modification, protein turnover, chaperones	unnamed protein product [Triticum aestivum]	cellular component: cell (GO:0005623);; cellular component: organelle (GO:0043226);; cellular component: cell part (GO:0044464)
TraesCS3B02G432800	TraesCS3B02G432800	[Q]	Secondary metabolites biosynthesis, transport and catabolism	Molecular Function: iron ion binding (GO:0005506);; Biological Process: response to light stimulus (GO:0009416);; Biological Process: gibberellin biosynthetic process (GO:0009686);; Biological Process: gibberellic acid mediated signaling pathway (GO:0009740);; Biological Process: unidimensional cell growth (GO:0009826);; Biological Process: flower development (GO:0009908);; Molecular Function: gi…	K05282|0|bdi:100821878|K05282 gibberellin 20-oxidase [EC:1.14.11.12] | (RefSeq) gibberellin 20 oxidase 1-B-like	Diterpenoid biosynthesis (ko00904)	[QR]	Secondary metabolites biosynthesis, transport and catabolism;; General function prediction only	2OG-Fe(II) oxygenase superfamily;; non-haem dioxygenase in morphine synthesis N-terminal	Gibberellin 20 oxidase 1-B OS=Triticum aestivum OX=4565 GN=GA20ox1B PE=2 SV=1	S	Function unknown	unnamed protein product [Triticum aestivum]	molecular function: binding (GO:0005488);; biological process: response to stimulus (GO:0050896);; biological process: metabolic process (GO:0008152);; biological process: cellular process (GO:0009987);; biological process: single-organism process (GO:0044699);; biological process: signaling (GO:0023052);; biological process: biological regulation (GO:0065007);; biological process: developmental …
TraesCS3B02G433600	TraesCS3B02G433600	[T]	Signal transduction mechanisms	Molecular Function: protein kinase activity (GO:0004672);; Molecular Function: ATP binding (GO:0005524);; Cellular Component: mitochondrion (GO:0005739);; Biological Process: protein phosphorylation (GO:0006468);;	--	--	[T]	Signal transduction mechanisms	Protein tyrosine kinase;; Protein kinase domain;; Ankyrin repeats (3 copies);; Ankyrin repeats (many copies);; Ankyrin repeat;; Ankyrin repeat;; Ankyrin repeats (many copies)	Integrin-linked protein kinase 1 OS=Arabidopsis thaliana OX=3702 GN=ILK1 PE=1 SV=1	T	Signal transduction mechanisms	dual specificity protein kinase splA-like [Aegilops tauschii subsp. tauschii]	biological process: metabolic process (GO:0008152);; biological process: cellular process (GO:0009987);; molecular function: catalytic activity (GO:0003824);; molecular function: binding (GO:0005488);; cellular component: cell (GO:0005623);; cellular component: organelle (GO:0043226);; cellular component: cell part (GO:0044464)
TraesCS3B02G435500	TraesCS3B02G435500	[H]	Coenzyme transport and metabolism	Cellular Component: cytosol (GO:0005829);; Biological Process: response to stress (GO:0006950);; Biological Process: thiamine biosynthetic process (GO:0009228);; Cellular Component: chloroplast stroma (GO:0009570);; Molecular Function: oxidoreductase activity (GO:0016491);; Molecular Function: metal ion binding (GO:0046872);; Biological Process: thiazole biosynthetic process (GO:0052837);; Biolog…	K03146|3.31282e-178|bdi:100841709|K03146 thiamine thiazole synthase | (RefSeq) thiamine thiazole synthase 2, chloroplastic	Thiamine metabolism (ko00730)	[R]	General function prediction only	Thi4 family;; FAD dependent oxidoreductase;; FAD binding domain;; NAD(P)-binding Rossmann-like domain	Thiamine thiazole synthase 2, chloroplastic OS=Sorghum bicolor OX=4558 GN=THI1-2 PE=3 SV=1	H	Coenzyme transport and metabolism	unnamed protein product [Triticum aestivum]	cellular component: cell (GO:0005623);; cellular component: cell part (GO:0044464);; biological process: response to stimulus (GO:0050896);; biological process: metabolic process (GO:0008152);; biological process: cellular process (GO:0009987);; biological process: single-organism process (GO:0044699);; cellular component: organelle (GO:0043226);; cellular component: organelle part (GO:0044422);;…
TraesCS3B02G449300	TraesCS3B02G449300	--	--	--	--	--	--	--	Salt stress response/antifungal	--	S	Function unknown	unnamed protein product [Triticum aestivum]	--
TraesCS3B02G456100	TraesCS3B02G456100	--	--	Molecular Function: structural constituent of ribosome (GO:0003735);; Molecular Function: calcium ion binding (GO:0005509);; Cellular Component: endoplasmic reticulum (GO:0005783);; Biological Process: translational termination (GO:0006415);; Biological Process: protein folding (GO:0006457);; Cellular Component: integral component of membrane (GO:0016021);; Molecular Function: translation release…	K02923|7.60491e-41|osa:4339261|K02923 large subunit ribosomal protein L38e | (RefSeq) 60S ribosomal protein L38	Ribosome (ko03010)	[J]	Translation, ribosomal structure and biogenesis	Ribosomal L38e protein family	60S ribosomal protein L38 OS=Arabidopsis thaliana OX=3702 GN=RPL38A PE=3 SV=1	J	Translation, ribosomal structure and biogenesis	60S ribosomal protein L38-like [Aegilops tauschii subsp. tauschii]	molecular function: structural molecule activity (GO:0005198);; molecular function: binding (GO:0005488);; cellular component: cell (GO:0005623);; cellular component: organelle (GO:0043226);; cellular component: cell part (GO:0044464);; biological process: cellular process (GO:0009987);; biological process: single-organism process (GO:0044699);; biological process: cellular component organization…
TraesCS3B02G462000	TraesCS3B02G462000	--	--	Molecular Function: zinc ion binding (GO:0008270);; Molecular Function: transferase activity (GO:0016740);;	--	--	[O]	Posttranslational modification, protein turnover, chaperones	Zinc finger, C3HC4 type (RING finger);; Zinc finger, C3HC4 type (RING finger);; Ring finger domain;; RING-type zinc-finger;; Zinc finger, C3HC4 type (RING finger);; zinc-RING finger domain	Probable histone acetyltransferase HAC-like 1 OS=Oryza sativa subsp. japonica OX=39947 GN=Os02g0137500 PE=3 SV=2	O	Posttranslational modification, protein turnover, chaperones	unnamed protein product [Triticum aestivum]	molecular function: binding (GO:0005488);; biological process: metabolic process (GO:0008152);; molecular function: catalytic activity (GO:0003824)
TraesCS3B02G462600	TraesCS3B02G462600	--	--	Molecular Function: zinc ion binding (GO:0008270);; Molecular Function: transferase activity (GO:0016740);;	K04498|1.43071e-50|bdi:100845513|K04498 E1A/CREB-binding protein [EC:2.3.1.48] | (RefSeq) probable histone acetyltransferase HAC-like 1	--	[O]	Posttranslational modification, protein turnover, chaperones	Zinc finger, C3HC4 type (RING finger);; Ring finger domain;; Zinc finger, C3HC4 type (RING finger);; Zinc finger, C3HC4 type (RING finger);; zinc-RING finger domain;; RING-type zinc-finger;; Prokaryotic RING finger family 4	Probable histone acetyltransferase HAC-like 1 OS=Oryza sativa subsp. japonica OX=39947 GN=Os02g0137500 PE=3 SV=2	O	Posttranslational modification, protein turnover, chaperones	unnamed protein product [Triticum aestivum]	molecular function: binding (GO:0005488);; biological process: metabolic process (GO:0008152);; molecular function: catalytic activity (GO:0003824)
TraesCS3B02G471900	TraesCS3B02G471900	[O]	Posttranslational modification, protein turnover, chaperones	Molecular Function: glutathione transferase activity (GO:0004364);; Cellular Component: cytoplasm (GO:0005737);; Biological Process: glutathione metabolic process (GO:0006749);; Biological Process: toxin catabolic process (GO:0009407);;	K00799|1.05988e-93|bdi:100844797|K00799 glutathione S-transferase [EC:2.5.1.18] | (RefSeq) probable glutathione S-transferase GSTU6	Glutathione metabolism (ko00480)	[O]	Posttranslational modification, protein turnover, chaperones	Glutathione S-transferase, N-terminal domain;; Glutathione S-transferase, N-terminal domain;; Glutathione S-transferase, N-terminal domain;; Glutathione S-transferase, C-terminal domain	Probable glutathione S-transferase GSTU6 OS=Oryza sativa subsp. japonica OX=39947 GN=GSTU6 PE=2 SV=2	O	Posttranslational modification, protein turnover, chaperones	unnamed protein product [Triticum aestivum]	biological process: metabolic process (GO:0008152);; molecular function: catalytic activity (GO:0003824);; cellular component: cell (GO:0005623);; cellular component: cell part (GO:0044464);; biological process: cellular process (GO:0009987);; biological process: single-organism process (GO:0044699)
TraesCS3B02G477500	TraesCS3B02G477500	--	--	Cellular Component: mitochondrion (GO:0005739);;	--	--	--	--	--	--	S	Function unknown	unnamed protein product [Triticum aestivum]	cellular component: cell (GO:0005623);; cellular component: organelle (GO:0043226);; cellular component: cell part (GO:0044464)
TraesCS3B02G478000	TraesCS3B02G478000	[T]	Signal transduction mechanisms	Molecular Function: kinase activity (GO:0016301);;	--	--	[U]	Intracellular trafficking, secretion, and vesicular transport	Protein kinase domain;; Protein tyrosine kinase;; WD domain, G-beta repeat	Putative coatomer subunit beta&apos;-3 OS=Oryza sativa subsp. japonica OX=39947 GN=Os02g0209000 PE=3 SV=2	S	Function unknown	uncharacterized protein LOC109764070 isoform X2 [Aegilops tauschii subsp. tauschii]	biological process: metabolic process (GO:0008152);; molecular function: catalytic activity (GO:0003824)
TraesCS3B02G489800	TraesCS3B02G489800	[DPM]	Cell cycle control, cell division, chromosome partitioning;; Inorganic ion transport and metabolism;; Cell wall/membrane/envelope biogenesis	Molecular Function: copper ion binding (GO:0005507);; Molecular Function: oxidoreductase activity, oxidizing metal ions (GO:0016722);; Biological Process: lignin catabolic process (GO:0046274);; Cellular Component: apoplast (GO:0048046);; Molecular Function: hydroquinone:oxygen oxidoreductase activity (GO:0052716);; Biological Process: oxidation-reduction process (GO:0055114);;	K05909|0|bdi:100841979|K05909 laccase [EC:1.10.3.2] | (RefSeq) laccase-19-like	--	[Q]	Secondary metabolites biosynthesis, transport and catabolism	Multicopper oxidase;; Multicopper oxidase;; Multicopper oxidase	Laccase-19 OS=Oryza sativa subsp. japonica OX=39947 GN=LAC19 PE=2 SV=1	Q	Secondary metabolites biosynthesis, transport and catabolism	laccase-19 [Aegilops tauschii subsp. tauschii]	molecular function: binding (GO:0005488);; biological process: metabolic process (GO:0008152);; biological process: single-organism process (GO:0044699);; molecular function: catalytic activity (GO:0003824);; biological process: cellular process (GO:0009987);; cellular component: extracellular region (GO:0005576)
TraesCS3B02G500900	TraesCS3B02G500900	--	--	--	--	--	--	--	FBD;; F-box domain	F-box/LRR-repeat protein 13 OS=Arabidopsis thaliana OX=3702 GN=FBL13 PE=2 SV=1	S	Function unknown	unnamed protein product [Triticum aestivum]	--
TraesCS3B02G515100	TraesCS3B02G515100	--	--	Molecular Function: aspartic-type endopeptidase activity (GO:0004190);; Biological Process: proteolysis (GO:0006508);; Molecular Function: hydrolase activity, acting on glycosyl bonds (GO:0016798);; Biological Process: xylan catabolic process (GO:0045493);;	--	--	[O]	Posttranslational modification, protein turnover, chaperones	Xylanase inhibitor C-terminal;; Xylanase inhibitor N-terminal	Basic 7S globulin 2 OS=Glycine max OX=3847 PE=1 SV=1	O	Posttranslational modification, protein turnover, chaperones	xylanase inhibitor precursor, partial [Triticum aestivum]	biological process: metabolic process (GO:0008152);; molecular function: catalytic activity (GO:0003824);; biological process: cellular process (GO:0009987)
TraesCS3B02G530200	TraesCS3B02G530200	--	--	--	--	--	--	--	B3 DNA binding domain	B3 domain-containing protein Os03g0620400 OS=Oryza sativa subsp. japonica OX=39947 GN=Os03g0620400 PE=2 SV=1	K	Transcription	B3 domain-containing protein Os03g0620400-like [Aegilops tauschii subsp. tauschii]	--
TraesCS3B02G544700	TraesCS3B02G544700	[S]	Function unknown	Molecular Function: protein serine/threonine kinase activity (GO:0004674);; Molecular Function: ATP binding (GO:0005524);; Cellular Component: nucleus (GO:0005634);; Cellular Component: cytoplasm (GO:0005737);; Biological Process: protein phosphorylation (GO:0006468);; Biological Process: intracellular signal transduction (GO:0035556);;	K07198|0|bdi:100832804|K07198 5'-AMP-activated protein kinase, catalytic alpha subunit [EC:2.7.11.11] | (RefSeq) carbon catabolite-derepressing protein kinase-like	Regulation of autophagy (ko04140)	[T]	Signal transduction mechanisms	Protein kinase domain;; Protein tyrosine kinase;; Kinase associated domain 1;; Kinase-like;; Adenylate sensor of SNF1-like protein kinase;; RIO1 family	Serine/threonine protein kinase OSK4 OS=Oryza sativa subsp. japonica OX=39947 GN=OSK4 PE=1 SV=1	T	Signal transduction mechanisms	unnamed protein product [Triticum aestivum]	biological process: metabolic process (GO:0008152);; biological process: cellular process (GO:0009987);; molecular function: catalytic activity (GO:0003824);; molecular function: binding (GO:0005488);; cellular component: cell (GO:0005623);; cellular component: organelle (GO:0043226);; cellular component: cell part (GO:0044464);; biological process: signaling (GO:0023052);; biological process: si…
TraesCS3B02G545400	TraesCS3B02G545400	[T]	Signal transduction mechanisms	Molecular Function: protein serine/threonine kinase activity (GO:0004674);; Molecular Function: ATP binding (GO:0005524);; Cellular Component: nucleus (GO:0005634);; Cellular Component: cytoplasm (GO:0005737);; Biological Process: protein phosphorylation (GO:0006468);; Biological Process: intracellular signal transduction (GO:0035556);;	K07198|1.28341e-176|osa:4332495|K07198 5'-AMP-activated protein kinase, catalytic alpha subunit [EC:2.7.11.11] | (RefSeq) OSK35; carbon catabolite-derepressing protein kinase	Regulation of autophagy (ko04140)	[T]	Signal transduction mechanisms	Protein kinase domain;; Protein tyrosine kinase;; RIO1 family;; Kinase-like	Serine/threonine protein kinase OSK3 OS=Oryza sativa subsp. japonica OX=39947 GN=OSK3 PE=1 SV=1	T	Signal transduction mechanisms	Carbon catabolite-derepressing protein kinase [Triticum urartu]	biological process: metabolic process (GO:0008152);; biological process: cellular process (GO:0009987);; molecular function: catalytic activity (GO:0003824);; molecular function: binding (GO:0005488);; cellular component: cell (GO:0005623);; cellular component: organelle (GO:0043226);; cellular component: cell part (GO:0044464);; biological process: signaling (GO:0023052);; biological process: si…
TraesCS3B02G553500	TraesCS3B02G553500	--	--	Molecular Function: calcium ion binding (GO:0005509);;	K13448|4.63753e-58|bdi:100842218|K13448 calcium-binding protein CML | (RefSeq) probable calcium-binding protein CML31	Plant-pathogen interaction (ko04626)	[T]	Signal transduction mechanisms	EF-hand domain pair;; EF hand;; EF-hand domain;; EF-hand domain pair;; EF hand	Probable calcium-binding protein CML31 OS=Oryza sativa subsp. japonica OX=39947 GN=CML31 PE=2 SV=1	DTZ	Cell cycle control, cell division, chromosome partitioning;; Signal transduction mechanisms;; Cytoskeleton	putative calcium-binding protein CML31 [Triticum urartu]	molecular function: binding (GO:0005488)
TraesCS3B02G566700	TraesCS3B02G566700	--	--	Molecular Function: zinc ion binding (GO:0008270);; Cellular Component: plastid (GO:0009536);;	K16280|5.23842e-168|bdi:100821907|K16280 E3 ubiquitin-protein ligase RGLG [EC:2.3.2.27] | (RefSeq) E3 ubiquitin-protein ligase RGLG1	--	[T]	Signal transduction mechanisms	Copine;; Zinc finger, C3HC4 type (RING finger)	E3 ubiquitin-protein ligase RGLG3 OS=Arabidopsis thaliana OX=3702 GN=RGLG3 PE=1 SV=1	S	Function unknown	E3 ubiquitin-protein ligase RGLG3-like [Aegilops tauschii subsp. tauschii]	molecular function: binding (GO:0005488);; cellular component: cell (GO:0005623);; cellular component: organelle (GO:0043226);; cellular component: cell part (GO:0044464)
TraesCS3B02G574600	TraesCS3B02G574600	[R]	General function prediction only	Molecular Function: catalytic activity (GO:0003824);; Molecular Function: coenzyme binding (GO:0050662);;	--	--	--	--	NAD dependent epimerase/dehydratase family	3-oxo-Delta(4,5)-steroid 5-beta-reductase OS=Digitalis lanata OX=49450 PE=1 SV=1	S	Function unknown	unnamed protein product [Triticum aestivum]	molecular function: catalytic activity (GO:0003824);; molecular function: binding (GO:0005488)
TraesCS3B02G610000	TraesCS3B02G610000	--	--	--	--	--	--	--	--	Protein CHUP1, chloroplastic OS=Arabidopsis thaliana OX=3702 GN=CHUP1 PE=1 SV=1	S	Function unknown	unnamed protein product [Triticum aestivum]	--
TraesCS4A02G005200	TraesCS4A02G005200	--	--	--	--	--	--	--	zinc-finger of the FCS-type, C2-C2	--	S	Function unknown	uncharacterized protein LOC109749056 [Aegilops tauschii subsp. tauschii]	--
TraesCS4A02G021700	TraesCS4A02G021700	[R]	General function prediction only	--	--	--	--	--	Tetratricopeptide repeat;; Tetratricopeptide repeat;; Tetratricopeptide repeat	Protein SULFUR DEFICIENCY-INDUCED 2 OS=Arabidopsis thaliana OX=3702 GN=At1g04770 PE=2 SV=1	S	Function unknown	predicted protein, partial [Hordeum vulgare subsp. vulgare]	--
TraesCS4A02G056500	TraesCS4A02G056500	[U]	Intracellular trafficking, secretion, and vesicular transport	Cellular Component: mitochondrion (GO:0005739);; Biological Process: protein transport (GO:0015031);; Cellular Component: integral component of membrane (GO:0016021);;	K10956|0|bdi:100836804|K10956 protein transport protein SEC61 subunit alpha | (RefSeq) protein transport protein Sec61 subunit alpha-like	Protein export (ko03060);; Protein processing in endoplasmic reticulum (ko04141);; Phagosome (ko04145)	[UO]	Intracellular trafficking, secretion, and vesicular transport;; Posttranslational modification, protein turnover, chaperones	SecY translocase;; Plug domain of Sec61p	Protein transport protein Sec61 subunit alpha OS=Pyrenomonas salina OX=3034 PE=2 SV=1	U	Intracellular trafficking, secretion, and vesicular transport	protein transport protein Sec61 subunit alpha-like [Aegilops tauschii subsp. tauschii]	cellular component: cell (GO:0005623);; cellular component: organelle (GO:0043226);; cellular component: cell part (GO:0044464);; biological process: localization (GO:0051179);; cellular component: membrane (GO:0016020);; cellular component: membrane part (GO:0044425)
TraesCS4A02G098200	TraesCS4A02G098200	[O]	Posttranslational modification, protein turnover, chaperones	Molecular Function: ATP binding (GO:0005524);;	K03283|0|bdi:100829871|K03283 heat shock 70kDa protein 1/8 | (RefSeq) heat shock cognate 70 kDa protein-like	Spliceosome (ko03040);; Protein processing in endoplasmic reticulum (ko04141);; Endocytosis (ko04144)	[O]	Posttranslational modification, protein turnover, chaperones	Hsp70 protein;; MreB/Mbl protein	Heat shock cognate 70 kDa protein OS=Petunia hybrida OX=4102 GN=HSP70 PE=2 SV=1	O	Posttranslational modification, protein turnover, chaperones	Heat shock cognate 70 kDa protein [Triticum urartu]	molecular function: binding (GO:0005488)
TraesCS4A02G112300	TraesCS4A02G112300	--	--	--	K08059|2.47711e-82|sita:101781210|K08059 interferon, gamma-inducible protein 30 | (RefSeq) gamma-interferon-inducible lysosomal thiol reductase-like	--	[O]	Posttranslational modification, protein turnover, chaperones	Gamma interferon inducible lysosomal thiol reductase (GILT)	--	S	Function unknown	hypothetical protein TRIUR3_28410 [Triticum urartu]	--
TraesCS4A02G145800	TraesCS4A02G145800	--	--	--	--	--	--	--	Fantastic Four meristem regulator	--	S	Function unknown	uncharacterized protein LOC109748179 [Aegilops tauschii subsp. tauschii]	--
TraesCS4A02G185900	TraesCS4A02G185900	--	--	Biological Process: regulation of transcription, DNA-templated (GO:0006355);;	--	--	--	--	GRAS domain family	Scarecrow-like protein 3 OS=Arabidopsis thaliana OX=3702 GN=SCL3 PE=1 SV=1	S	Function unknown	scarecrow-like protein 3 [Aegilops tauschii subsp. tauschii]	biological process: biological regulation (GO:0065007)
TraesCS4A02G281400	TraesCS4A02G281400	[G]	Carbohydrate transport and metabolism	Biological Process: carbohydrate metabolic process (GO:0005975);; Cellular Component: integral component of membrane (GO:0016021);; Molecular Function: oxidoreductase activity, acting on the CH-OH group of donors, quinone or similar compound as acceptor (GO:0016901);; Molecular Function: quinone binding (GO:0048038);; Biological Process: oxidation-reduction process (GO:0055114);;	--	--	--	--	Glucose / Sorbosone dehydrogenase	HIPL1 protein OS=Arabidopsis thaliana OX=3702 GN=HIPL1 PE=1 SV=2	G	Carbohydrate transport and metabolism	HIPL1 protein [Triticum urartu]	biological process: metabolic process (GO:0008152);; cellular component: membrane (GO:0016020);; cellular component: membrane part (GO:0044425);; biological process: single-organism process (GO:0044699);; molecular function: catalytic activity (GO:0003824);; molecular function: binding (GO:0005488)
TraesCS4A02G352600	TraesCS4A02G352600	--	--	--	--	--	--	--	--	--	S	Function unknown	F-box/FBD/LRR-repeat protein At5g22660-like [Aegilops tauschii subsp. tauschii]	--
TraesCS4A02G391900	TraesCS4A02G391900	--	--	Cellular Component: integral component of membrane (GO:0016021);;	--	--	--	--	Early nodulin 93 ENOD93 protein	Early nodulin-93 OS=Glycine max OX=3847 PE=2 SV=1	S	Function unknown	early nodulin-93-like [Aegilops tauschii subsp. tauschii]	cellular component: membrane (GO:0016020);; cellular component: membrane part (GO:0044425)
TraesCS4A02G392600	TraesCS4A02G392600	--	--	Cellular Component: integral component of membrane (GO:0016021);;	--	--	--	--	Early nodulin 93 ENOD93 protein	Early nodulin-93 OS=Glycine max OX=3847 PE=2 SV=1	S	Function unknown	early nodulin-93-like [Aegilops tauschii subsp. tauschii]	cellular component: membrane (GO:0016020);; cellular component: membrane part (GO:0044425)
TraesCS4A02G404500	TraesCS4A02G404500	[V]	Defense mechanisms	Biological Process: drug transmembrane transport (GO:0006855);; Molecular Function: drug transmembrane transporter activity (GO:0015238);; Molecular Function: antiporter activity (GO:0015297);; Cellular Component: integral component of membrane (GO:0016021);;	K03327|0|bdi:100845763|K03327 multidrug resistance protein, MATE family | (RefSeq) protein DETOXIFICATION 27-like	--	[R]	General function prediction only	MatE	Protein DETOXIFICATION 27 OS=Arabidopsis thaliana OX=3702 GN=DTX27 PE=2 SV=1	V	Defense mechanisms	protein DETOXIFICATION 27 [Aegilops tauschii subsp. tauschii]	biological process: cellular process (GO:0009987);; biological process: single-organism process (GO:0044699);; biological process: response to stimulus (GO:0050896);; biological process: localization (GO:0051179);; molecular function: transporter activity (GO:0005215);; cellular component: membrane (GO:0016020);; cellular component: membrane part (GO:0044425)
TraesCS4A02G419300	TraesCS4A02G419300	--	--	Molecular Function: peroxidase activity (GO:0004601);; Cellular Component: extracellular region (GO:0005576);; Biological Process: response to oxidative stress (GO:0006979);; Cellular Component: plant-type cell wall (GO:0009505);; Biological Process: plant-type cell wall organization (GO:0009664);; Molecular Function: heme binding (GO:0020037);; Biological Process: hydrogen peroxide catabolic pro…	K00430|6.11426e-170|bdi:100842458|K00430 peroxidase [EC:1.11.1.7] | (RefSeq) cationic peroxidase SPC4-like	Phenylpropanoid biosynthesis (ko00940)	--	--	Peroxidase	Cationic peroxidase SPC4 OS=Sorghum bicolor OX=4558 GN=Sb03g046810 PE=1 SV=2	G	Carbohydrate transport and metabolism	peroxidase 1 [Triticum aestivum]	biological process: metabolic process (GO:0008152);; biological process: single-organism process (GO:0044699);; molecular function: catalytic activity (GO:0003824);; molecular function: antioxidant activity (GO:0016209);; cellular component: extracellular region (GO:0005576);; biological process: response to stimulus (GO:0050896);; cellular component: cell (GO:0005623);; cellular component: cell …
TraesCS4A02G435300	TraesCS4A02G435300	[O]	Posttranslational modification, protein turnover, chaperones	Molecular Function: glutathione transferase activity (GO:0004364);; Cellular Component: cytoplasm (GO:0005737);; Biological Process: glutathione metabolic process (GO:0006749);; Biological Process: toxin catabolic process (GO:0009407);;	K00799|4.12923e-99|bdi:100841867|K00799 glutathione S-transferase [EC:2.5.1.18] | (RefSeq) uncharacterized LOC100841867	Glutathione metabolism (ko00480)	[O]	Posttranslational modification, protein turnover, chaperones	Glutathione S-transferase, N-terminal domain;; Glutathione S-transferase, N-terminal domain;; Glutathione S-transferase, N-terminal domain;; Glutathione S-transferase, C-terminal domain;; Glutathione S-transferase, C-terminal domain	Probable glutathione S-transferase GSTU6 OS=Oryza sativa subsp. japonica OX=39947 GN=GSTU6 PE=2 SV=2	O	Posttranslational modification, protein turnover, chaperones	probable glutathione S-transferase GSTU6 [Aegilops tauschii subsp. tauschii]	biological process: metabolic process (GO:0008152);; molecular function: catalytic activity (GO:0003824);; cellular component: cell (GO:0005623);; cellular component: cell part (GO:0044464);; biological process: cellular process (GO:0009987);; biological process: single-organism process (GO:0044699)
TraesCS4A02G438400	TraesCS4A02G438400	--	--	--	--	--	--	--	--	--	--	--	hypothetical protein TRIUR3_20427 [Triticum urartu]	--
TraesCS4A02G443100	TraesCS4A02G443100	--	--	--	--	--	--	--	--	--	S	Function unknown	uncharacterized protein LOC109732444 isoform X2 [Aegilops tauschii subsp. tauschii]	--
TraesCS4A02G451811	TraesCS4A02G451811	--	--	--	--	--	--	--	Cys-rich Gliadin N-terminal;; Protease inhibitor/seed storage/LTP family	Avenin-like a1 OS=Triticum aestivum OX=4565 GN=AVNLA PE=2 SV=1	S	Function unknown	avenin-like b1 [Aegilops tauschii subsp. tauschii]	--
TraesCS4A02G452800	TraesCS4A02G452800	--	--	--	--	--	--	--	--	--	S	Function unknown	hypothetical protein TRIUR3_09370 [Triticum urartu]	--
TraesCS4A02G460100	TraesCS4A02G460100	[QV]	Secondary metabolites biosynthesis, transport and catabolism;; Defense mechanisms	Molecular Function: iron ion binding (GO:0005506);; Cellular Component: endoplasmic reticulum membrane (GO:0005789);; Biological Process: multicellular organism development (GO:0007275);; Biological Process: gibberellin biosynthetic process (GO:0009686);; Biological Process: brassinosteroid homeostasis (GO:0010268);; Cellular Component: integral component of membrane (GO:0016021);; Biological Pro…	K04123|0|bdi:100834068|K04123 ent-kaurenoic acid hydroxylase [EC:1.14.13.79] | (RefSeq) ent-kaurenoic acid oxidase 1-like	Diterpenoid biosynthesis (ko00904)	[QI]	Secondary metabolites biosynthesis, transport and catabolism;; Lipid transport and metabolism	Cytochrome P450	Ent-kaurenoic acid oxidase 1 OS=Hordeum vulgare OX=4513 GN=KAO1 PE=1 SV=1	Q	Secondary metabolites biosynthesis, transport and catabolism	ent-kaurene acid oxidase [Triticum aestivum]	molecular function: binding (GO:0005488);; cellular component: cell (GO:0005623);; cellular component: membrane (GO:0016020);; cellular component: organelle (GO:0043226);; cellular component: organelle part (GO:0044422);; cellular component: membrane part (GO:0044425);; cellular component: cell part (GO:0044464);; biological process: multicellular organismal process (GO:0032501);; biological proc…
TraesCS4A02G461600	TraesCS4A02G461600	--	--	Biological Process: ribosomal large subunit assembly (GO:0000027);; Molecular Function: structural constituent of ribosome (GO:0003735);; Cellular Component: mitochondrial large ribosomal subunit (GO:0005762);; Biological Process: translation (GO:0006412);; Molecular Function: 5S rRNA binding (GO:0008097);; Cellular Component: chloroplast (GO:0009507);; Cellular Component: cytosolic large ribosom…	--	--	--	--	--	60S ribosomal protein L5, mitochondrial OS=Arabidopsis thaliana OX=3702 GN=RPL5 PE=2 SV=1	J	Translation, ribosomal structure and biogenesis	hypothetical protein TRIUR3_06384 [Triticum urartu]	biological process: cellular component organization or biogenesis (GO:0071840);; molecular function: structural molecule activity (GO:0005198);; cellular component: cell (GO:0005623);; cellular component: macromolecular complex (GO:0032991);; cellular component: organelle (GO:0043226);; cellular component: organelle part (GO:0044422);; cellular component: cell part (GO:0044464);; biological proce…
TraesCS4A02G472200	TraesCS4A02G472200	[J]	Translation, ribosomal structure and biogenesis	Biological Process: cytoplasmic translation (GO:0002181);; Molecular Function: structural constituent of ribosome (GO:0003735);; Cellular Component: integral component of membrane (GO:0016021);; Molecular Function: rRNA binding (GO:0019843);; Cellular Component: cytosolic large ribosomal subunit (GO:0022625);; Molecular Function: transmembrane transporter activity (GO:0022857);; Biological Proces…	K02940|5.04096e-128|bdi:100833190|K02940 large subunit ribosomal protein L9e | (RefSeq) 60S ribosomal protein L9	Ribosome (ko03010)	[J]	Translation, ribosomal structure and biogenesis	Ribosomal protein L6	60S ribosomal protein L9 OS=Oryza sativa subsp. japonica OX=39947 GN=RPL9 PE=2 SV=3	J	Translation, ribosomal structure and biogenesis	60S ribosomal protein L9-like [Aegilops tauschii subsp. tauschii]	biological process: metabolic process (GO:0008152);; biological process: cellular process (GO:0009987);; molecular function: structural molecule activity (GO:0005198);; cellular component: membrane (GO:0016020);; cellular component: membrane part (GO:0044425);; molecular function: binding (GO:0005488);; cellular component: cell (GO:0005623);; cellular component: macromolecular complex (GO:0032991…
TraesCS4A02G472600	TraesCS4A02G472600	--	--	Biological Process: ubiquitin-dependent protein catabolic process (GO:0006511);; Molecular Function: kinase activity (GO:0016301);; Biological Process: phosphorylation (GO:0016310);;	K03094|6.03599e-73|obr:102712115|K03094 S-phase kinase-associated protein 1 | (RefSeq) SKP1-like protein 1A	Ubiquitin mediated proteolysis (ko04120);; Protein processing in endoplasmic reticulum (ko04141)	[O]	Posttranslational modification, protein turnover, chaperones	Skp1 family, tetramerisation domain;; Skp1 family, dimerisation domain	SKP1-like protein 1 OS=Oryza sativa subsp. japonica OX=39947 GN=SKP1 PE=1 SV=1	O	Posttranslational modification, protein turnover, chaperones	SKP1-like protein 1A [Aegilops tauschii subsp. tauschii]	biological process: metabolic process (GO:0008152);; biological process: cellular process (GO:0009987);; molecular function: catalytic activity (GO:0003824)
TraesCS4A02G473800	TraesCS4A02G473800	--	--	--	--	--	--	--	F-box domain	F-box protein At5g49610 OS=Arabidopsis thaliana OX=3702 GN=At5g49610 PE=1 SV=1	S	Function unknown	uncharacterized protein LOC109785117 [Aegilops tauschii subsp. tauschii]	--
TraesCS4A02G473900	TraesCS4A02G473900	--	--	--	--	--	--	--	F-box domain	F-box protein At5g49610 OS=Arabidopsis thaliana OX=3702 GN=At5g49610 PE=1 SV=1	S	Function unknown	uncharacterized protein LOC109785117 [Aegilops tauschii subsp. tauschii]	--
TraesCS4A02G484800	TraesCS4A02G484800	[G]	Carbohydrate transport and metabolism	Molecular Function: sucrose alpha-glucosidase activity (GO:0004575);; Biological Process: carbohydrate metabolic process (GO:0005975);; Cellular Component: integral component of membrane (GO:0016021);; Molecular Function: transferase activity (GO:0016740);;	K01193|0|bdi:100840787|K01193 beta-fructofuranosidase [EC:3.2.1.26] | (RefSeq) ivrv; sucrose:sucrose 1-fructosyltransferase-like	Galactose metabolism (ko00052);; Starch and sucrose metabolism (ko00500)	[G]	Carbohydrate transport and metabolism	Glycosyl hydrolases family 32 N-terminal domain;; Glycosyl hydrolases family 32 C terminal;; Domain of unknown function (DUF3357)	Sucrose:sucrose 1-fructosyltransferase OS=Festuca arundinacea OX=4606 GN=1-SST PE=1 SV=1	G	Carbohydrate transport and metabolism	sucrose:sucrose 1-fructosyltransferase-like [Aegilops tauschii subsp. tauschii]	biological process: metabolic process (GO:0008152);; molecular function: catalytic activity (GO:0003824);; cellular component: membrane (GO:0016020);; cellular component: membrane part (GO:0044425)
TraesCS4B02G030000	TraesCS4B02G030000	--	--	Molecular Function: cysteine-type endopeptidase activity (GO:0004197);; Molecular Function: phospholipase A2 activity (GO:0004623);; Cellular Component: extracellular space (GO:0005615);; Cellular Component: lysosome (GO:0005764);; Biological Process: proteolysis involved in cellular protein catabolic process (GO:0051603);;	--	--	[O]	Posttranslational modification, protein turnover, chaperones	Cathepsin propeptide inhibitor domain (I29)	Oryzain alpha chain OS=Oryza sativa subsp. japonica OX=39947 GN=Os04g0650000 PE=1 SV=2	O	Posttranslational modification, protein turnover, chaperones	predicted protein [Hordeum vulgare subsp. vulgare]	biological process: metabolic process (GO:0008152);; molecular function: catalytic activity (GO:0003824);; cellular component: extracellular region (GO:0005576);; cellular component: extracellular region part (GO:0044421);; cellular component: cell (GO:0005623);; cellular component: organelle (GO:0043226);; cellular component: cell part (GO:0044464)
TraesCS4B02G086500	TraesCS4B02G086500	[G]	Carbohydrate transport and metabolism	Molecular Function: polygalacturonase activity (GO:0004650);; Cellular Component: extracellular region (GO:0005576);; Biological Process: carbohydrate metabolic process (GO:0005975);; Cellular Component: membrane (GO:0016020);; Biological Process: cell wall organization (GO:0071555);;	--	--	--	--	Glycosyl hydrolases family 28;; Pectate lyase superfamily protein	Polygalacturonase OS=Prunus persica OX=3760 PE=2 SV=1	M	Cell wall/membrane/envelope biogenesis	polygalacturonase-like [Aegilops tauschii subsp. tauschii]	biological process: metabolic process (GO:0008152);; molecular function: catalytic activity (GO:0003824);; cellular component: extracellular region (GO:0005576);; cellular component: membrane (GO:0016020);; biological process: cellular process (GO:0009987);; biological process: cellular component organization or biogenesis (GO:0071840)
TraesCS4B02G106100	TraesCS4B02G106100	--	--	--	--	--	--	--	--	--	S	Function unknown	predicted protein [Hordeum vulgare subsp. vulgare]	--
TraesCS4B02G121600	TraesCS4B02G121600	--	--	--	--	--	--	--	--	--	S	Function unknown	hypothetical protein TRIUR3_01996 [Triticum urartu]	--
TraesCS4B02G149300	TraesCS4B02G149300	--	--	--	--	--	--	--	Protein of unknown function (DUF1313)	Protein ELF4-LIKE 4 OS=Arabidopsis thaliana OX=3702 GN=EFL4 PE=2 SV=1	S	Function unknown	protein ELF4-LIKE 4-like [Aegilops tauschii subsp. tauschii]	--
TraesCS4B02G191700	TraesCS4B02G191700	--	--	Cellular Component: vacuole (GO:0005773);;	K08059|4.37769e-85|sita:101781210|K08059 interferon, gamma-inducible protein 30 | (RefSeq) gamma-interferon-inducible lysosomal thiol reductase-like	--	[O]	Posttranslational modification, protein turnover, chaperones	Gamma interferon inducible lysosomal thiol reductase (GILT)	--	S	Function unknown	27k protein, partial [Triticum aestivum]	cellular component: cell (GO:0005623);; cellular component: organelle (GO:0043226);; cellular component: cell part (GO:0044464)
TraesCS4B02G212200	TraesCS4B02G212200	[O]	Posttranslational modification, protein turnover, chaperones	--	K13993|7.57169e-53|sita:101773099|K13993 HSP20 family protein | (RefSeq) 17.9 kDa class I heat shock protein	Protein processing in endoplasmic reticulum (ko04141)	[O]	Posttranslational modification, protein turnover, chaperones	Hsp20/alpha crystallin family	17.9 kDa class I heat shock protein OS=Oryza sativa subsp. japonica OX=39947 GN=HSP17.9A PE=1 SV=1	O	Posttranslational modification, protein turnover, chaperones	17.9 kDa class I heat shock protein [Aegilops tauschii subsp. tauschii]	--
TraesCS4B02G230000	TraesCS4B02G230000	[T]	Signal transduction mechanisms	Molecular Function: acid phosphatase activity (GO:0003993);; Biological Process: dephosphorylation (GO:0016311);;	K14379|0|bdi:100829740|K14379 tartrate-resistant acid phosphatase type 5 [EC:3.1.3.2] | (RefSeq) purple acid phosphatase 17-like	--	[O]	Posttranslational modification, protein turnover, chaperones	Calcineurin-like phosphoesterase	Purple acid phosphatase 3 OS=Arabidopsis thaliana OX=3702 GN=PAP3 PE=2 SV=1	S	Function unknown	purple acid phosphatase 3-like [Aegilops tauschii subsp. tauschii]	biological process: metabolic process (GO:0008152);; biological process: cellular process (GO:0009987);; molecular function: catalytic activity (GO:0003824)
TraesCS4B02G235400	TraesCS4B02G235400	[EH]	Amino acid transport and metabolism;; Coenzyme transport and metabolism	Biological Process: branched-chain amino acid metabolic process (GO:0009081);; Molecular Function: L-leucine transaminase activity (GO:0052654);; Molecular Function: L-valine transaminase activity (GO:0052655);; Molecular Function: L-isoleucine transaminase activity (GO:0052656);;	K00826|0|bdi:100839637|K00826 branched-chain amino acid aminotransferase [EC:2.6.1.42] | (RefSeq) branched-chain-amino-acid aminotransferase 3, chloroplastic	Cysteine and methionine metabolism (ko00270);; Valine, leucine and isoleucine degradation (ko00280);; Valine, leucine and isoleucine biosynthesis (ko00290);; Pantothenate and CoA biosynthesis (ko00770);; 2-Oxocarboxylic acid metabolism (ko01210);; Biosynthesis of amino acids (ko01230)	[E]	Amino acid transport and metabolism	Amino-transferase class IV	Branched-chain-amino-acid aminotransferase 3, chloroplastic OS=Arabidopsis thaliana OX=3702 GN=BCAT3 PE=1 SV=1	E	Amino acid transport and metabolism	Branched-chain-amino-acid aminotransferase 3, chloroplastic [Triticum urartu]	biological process: metabolic process (GO:0008152);; biological process: cellular process (GO:0009987);; biological process: single-organism process (GO:0044699);; molecular function: catalytic activity (GO:0003824)
TraesCS4B02G248500	TraesCS4B02G248500	[U]	Intracellular trafficking, secretion, and vesicular transport	Cellular Component: mitochondrion (GO:0005739);; Biological Process: protein transport (GO:0015031);; Cellular Component: integral component of membrane (GO:0016021);;	K10956|0|bdi:100836804|K10956 protein transport protein SEC61 subunit alpha | (RefSeq) protein transport protein Sec61 subunit alpha-like	Protein export (ko03060);; Protein processing in endoplasmic reticulum (ko04141);; Phagosome (ko04145)	[UO]	Intracellular trafficking, secretion, and vesicular transport;; Posttranslational modification, protein turnover, chaperones	SecY translocase;; Plug domain of Sec61p	Protein transport protein Sec61 subunit alpha OS=Pyrenomonas salina OX=3034 PE=2 SV=1	U	Intracellular trafficking, secretion, and vesicular transport	protein transport protein Sec61 subunit alpha-like [Aegilops tauschii subsp. tauschii]	cellular component: cell (GO:0005623);; cellular component: organelle (GO:0043226);; cellular component: cell part (GO:0044464);; biological process: localization (GO:0051179);; cellular component: membrane (GO:0016020);; cellular component: membrane part (GO:0044425)
TraesCS4B02G249400	TraesCS4B02G249400	--	--	Molecular Function: serine-type endopeptidase inhibitor activity (GO:0004867);; Cellular Component: extracellular region (GO:0005576);; Cellular Component: intracellular (GO:0005622);; Biological Process: defense response (GO:0006952);; Biological Process: negative regulation of endopeptidase activity (GO:0010951);; Molecular Function: alpha-amylase inhibitor activity (GO:0015066);;	--	--	--	--	Protease inhibitor/seed storage/LTP family	Trypsin/alpha-amylase inhibitor CMX1/CMX3 OS=Triticum aestivum OX=4565 PE=2 SV=1	S	Function unknown	trypsin/alpha-amylase inhibitor CMX1/CMX3 [Aegilops tauschii subsp. tauschii]	biological process: biological regulation (GO:0065007);; molecular function: enzyme regulator activity (GO:0030234);; cellular component: extracellular region (GO:0005576);; cellular component: cell (GO:0005623);; cellular component: cell part (GO:0044464);; biological process: response to stimulus (GO:0050896)
TraesCS4B02G282600	TraesCS4B02G282600	[S]	Function unknown	--	--	--	--	--	--	IQ domain-containing protein IQM2 OS=Arabidopsis thaliana OX=3702 GN=IQM2 PE=2 SV=1	S	Function unknown	IQ domain-containing protein IQM2-like [Aegilops tauschii subsp. tauschii]	--
TraesCS4B02G283500	TraesCS4B02G283500	[M]	Cell wall/membrane/envelope biogenesis	Molecular Function: ubiquitin-protein transferase activity (GO:0004842);; Biological Process: protein ubiquitination (GO:0016567);; Cellular Component: Cul3-RING ubiquitin ligase complex (GO:0031463);;	--	--	[R]	General function prediction only	Kelch motif;; Kelch motif;; Galactose oxidase, central domain;; Galactose oxidase, central domain;; F-box domain;; Kelch motif	F-box/kelch-repeat protein At1g55270 OS=Arabidopsis thaliana OX=3702 GN=At1g55270 PE=2 SV=1	S	Function unknown	F-box/kelch-repeat protein At1g55270-like [Aegilops tauschii subsp. tauschii]	biological process: metabolic process (GO:0008152);; molecular function: catalytic activity (GO:0003824);; biological process: cellular process (GO:0009987);; cellular component: cell (GO:0005623);; cellular component: macromolecular complex (GO:0032991);; cellular component: cell part (GO:0044464)
TraesCS4B02G288300	TraesCS4B02G288300	--	--	--	--	--	--	--	--	--	S	Function unknown	uncharacterized protein LOC109772810 [Aegilops tauschii subsp. tauschii]	--
TraesCS4B02G299800	TraesCS4B02G299800	--	--	--	--	--	--	--	zinc-finger of the FCS-type, C2-C2	--	S	Function unknown	uncharacterized protein LOC109749056 [Aegilops tauschii subsp. tauschii]	--
TraesCS4B02G314300	TraesCS4B02G314300	[G]	Carbohydrate transport and metabolism	Biological Process: flavonoid biosynthetic process (GO:0009813);; Cellular Component: intracellular membrane-bounded organelle (GO:0043231);; Biological Process: flavonoid glucuronidation (GO:0052696);; Molecular Function: quercetin 3-O-glucosyltransferase activity (GO:0080043);; Molecular Function: quercetin 7-O-glucosyltransferase activity (GO:0080044);;	--	--	[GC]	Carbohydrate transport and metabolism;; Energy production and conversion	UDP-glucoronosyl and UDP-glucosyl transferase	7-deoxyloganetin glucosyltransferase OS=Gardenia jasminoides OX=114476 GN=UGT85A24 PE=1 SV=1	S	Function unknown	predicted protein [Hordeum vulgare subsp. vulgare]	biological process: metabolic process (GO:0008152);; cellular component: cell (GO:0005623);; cellular component: organelle (GO:0043226);; cellular component: cell part (GO:0044464);; biological process: cellular process (GO:0009987);; biological process: single-organism process (GO:0044699);; molecular function: catalytic activity (GO:0003824)
TraesCS4B02G319900	TraesCS4B02G319900	[T]	Signal transduction mechanisms	Molecular Function: protein serine/threonine kinase activity (GO:0004674);; Molecular Function: ATP binding (GO:0005524);; Biological Process: protein phosphorylation (GO:0006468);; Biological Process: signal transduction (GO:0007165);;	--	--	[T]	Signal transduction mechanisms	Protein kinase domain;; Protein tyrosine kinase;; NAF domain;; Kinase-like	CBL-interacting protein kinase 9 OS=Oryza sativa subsp. japonica OX=39947 GN=CIPK9 PE=2 SV=1	T	Signal transduction mechanisms	CBL-interacting protein kinase 9 [Triticum aestivum]	biological process: metabolic process (GO:0008152);; biological process: cellular process (GO:0009987);; molecular function: catalytic activity (GO:0003824);; molecular function: binding (GO:0005488);; biological process: response to stimulus (GO:0050896);; biological process: biological regulation (GO:0065007)
TraesCS4B02G328000	TraesCS4B02G328000	--	--	Molecular Function: serine-type endopeptidase inhibitor activity (GO:0004867);; Cellular Component: extracellular region (GO:0005576);; Biological Process: negative regulation of endopeptidase activity (GO:0010951);; Molecular Function: alpha-amylase inhibitor activity (GO:0015066);;	--	--	--	--	Protease inhibitor/seed storage/LTP family	Alpha-amylase/trypsin inhibitor CM16 OS=Triticum aestivum OX=4565 PE=1 SV=1	--	--	RecName: Full=Alpha-amylase/trypsin inhibitor CM16; AltName: Full=Chloroform/methanol-soluble protein CM16; Flags: Precursor	biological process: biological regulation (GO:0065007);; molecular function: enzyme regulator activity (GO:0030234);; cellular component: extracellular region (GO:0005576)
TraesCS4B02G328100	TraesCS4B02G328100	--	--	Molecular Function: serine-type endopeptidase inhibitor activity (GO:0004867);; Cellular Component: extracellular region (GO:0005576);; Biological Process: negative regulation of endopeptidase activity (GO:0010951);; Molecular Function: alpha-amylase inhibitor activity (GO:0015066);;	--	--	--	--	Protease inhibitor/seed storage/LTP family;; Cys-rich Gliadin N-terminal	Alpha-amylase/trypsin inhibitor CM3 OS=Triticum aestivum OX=4565 PE=1 SV=1	--	--	RecName: Full=Alpha-amylase/trypsin inhibitor CM3; AltName: Full=Chloroform/methanol-soluble protein CM3; Flags: Precursor	biological process: biological regulation (GO:0065007);; molecular function: enzyme regulator activity (GO:0030234);; cellular component: extracellular region (GO:0005576)
TraesCS4B02G351500	TraesCS4B02G351500	--	--	Molecular Function: DNA binding (GO:0003677);; Molecular Function: transcription factor activity, sequence-specific DNA binding (GO:0003700);; Cellular Component: nucleus (GO:0005634);; Cellular Component: mitochondrion (GO:0005739);; Biological Process: regulation of transcription, DNA-templated (GO:0006355);; Molecular Function: protein dimerization activity (GO:0046983);;	--	--	[K]	Transcription	SRF-type transcription factor (DNA-binding and dimerisation domain)	MADS-box transcription factor 51 OS=Oryza sativa subsp. japonica OX=39947 GN=MADS51 PE=2 SV=1	K	Transcription	MADS-box transcription factor 51-like [Aegilops tauschii subsp. tauschii]	molecular function: binding (GO:0005488);; biological process: biological regulation (GO:0065007);; molecular function: nucleic acid binding transcription factor activity (GO:0001071);; cellular component: cell (GO:0005623);; cellular component: organelle (GO:0043226);; cellular component: cell part (GO:0044464)
TraesCS4B02G393500	TraesCS4B02G393500	[G]	Carbohydrate transport and metabolism	Biological Process: polysaccharide catabolic process (GO:0000272);; Molecular Function: beta-amylase activity (GO:0016161);; Molecular Function: identical protein binding (GO:0042802);;	--	--	--	--	Glycosyl hydrolase family 14	Beta-amylase OS=Hordeum vulgare subsp. spontaneum OX=77009 GN=BMY1 PE=1 SV=1	G	Carbohydrate transport and metabolism	Beta-amylase [Triticum urartu]	biological process: metabolic process (GO:0008152);; molecular function: catalytic activity (GO:0003824);; molecular function: binding (GO:0005488)
TraesCS5A02G003300	TraesCS5A02G003300	--	--	Molecular Function: serine-type endopeptidase inhibitor activity (GO:0004867);; Biological Process: negative regulation of endopeptidase activity (GO:0010951);;	--	--	--	--	Protease inhibitor/seed storage/LTP family;; Cys-rich Gliadin N-terminal	Puroindoline-B OS=Triticum aestivum OX=4565 GN=PINB PE=1 SV=1	S	Function unknown	GSP-1 Grain Softness Protein [Triticum aestivum]	biological process: biological regulation (GO:0065007);; molecular function: enzyme regulator activity (GO:0030234)
TraesCS5A02G011900	TraesCS5A02G011900	--	--	--	--	--	--	--	--	--	S	Function unknown	uncharacterized protein LOC109755216 [Aegilops tauschii subsp. tauschii]	--
TraesCS5A02G048400	TraesCS5A02G048400	[Q]	Secondary metabolites biosynthesis, transport and catabolism	Biological Process: intracellular protein transport (GO:0006886);; Molecular Function: metal ion binding (GO:0046872);; Molecular Function: dioxygenase activity (GO:0051213);; Biological Process: oxidation-reduction process (GO:0055114);;	--	--	[QR]	Secondary metabolites biosynthesis, transport and catabolism;; General function prediction only	2OG-Fe(II) oxygenase superfamily;; non-haem dioxygenase in morphine synthesis N-terminal	Protein DMR6-LIKE OXYGENASE 2 OS=Arabidopsis thaliana OX=3702 GN=DLO2 PE=2 SV=1	S	Function unknown	protein DMR6-LIKE OXYGENASE 1-like [Aegilops tauschii subsp. tauschii]	biological process: localization (GO:0051179);; molecular function: binding (GO:0005488);; biological process: metabolic process (GO:0008152);; biological process: single-organism process (GO:0044699);; molecular function: catalytic activity (GO:0003824)
TraesCS5A02G049400	TraesCS5A02G049400	--	--	Molecular Function: zinc ion binding (GO:0008270);; Cellular Component: integral component of membrane (GO:0016021);;	K10666|3.01564e-22|jcu:105644261|K10666 E3 ubiquitin-protein ligase RNF5 [EC:2.3.2.27] | (RefSeq) E3 ubiquitin-protein ligase RMA3-like	Protein processing in endoplasmic reticulum (ko04141)	[O]	Posttranslational modification, protein turnover, chaperones	Zinc finger, C3HC4 type (RING finger);; RING-type zinc-finger;; Ring finger domain;; Zinc finger, C3HC4 type (RING finger)	E3 ubiquitin-protein ligase RMA3 OS=Arabidopsis thaliana OX=3702 GN=RMA3 PE=1 SV=1	O	Posttranslational modification, protein turnover, chaperones	E3 ubiquitin-protein ligase RMA2-like [Aegilops tauschii subsp. tauschii]	molecular function: binding (GO:0005488);; cellular component: membrane (GO:0016020);; cellular component: membrane part (GO:0044425)
TraesCS5A02G072700	TraesCS5A02G072700	[G]	Carbohydrate transport and metabolism	Molecular Function: 6-phosphofructokinase activity (GO:0003872);; Molecular Function: ATP binding (GO:0005524);; Cellular Component: cytoplasm (GO:0005737);; Biological Process: fructose 6-phosphate metabolic process (GO:0006002);; Biological Process: carbohydrate phosphorylation (GO:0046835);; Molecular Function: diphosphate-fructose-6-phosphate 1-phosphotransferase activity (GO:0047334);; Biolo…	K00895|0|bdi:100833293|K00895 diphosphate-dependent phosphofructokinase [EC:2.7.1.90] | (RefSeq) pyrophosphate--fructose 6-phosphate 1-phosphotransferase subunit alpha-like	Glycolysis / Gluconeogenesis (ko00010);; Pentose phosphate pathway (ko00030);; Fructose and mannose metabolism (ko00051)	[G]	Carbohydrate transport and metabolism	Phosphofructokinase	Pyrophosphate--fructose 6-phosphate 1-phosphotransferase subunit alpha OS=Ricinus communis OX=3988 GN=PFP-ALPHA PE=3 SV=1	G	Carbohydrate transport and metabolism	pyrophosphate--fructose 6-phosphate 1-phosphotransferase subunit alpha-like [Aegilops tauschii subsp. tauschii]	biological process: metabolic process (GO:0008152);; biological process: cellular process (GO:0009987);; molecular function: catalytic activity (GO:0003824);; molecular function: binding (GO:0005488);; cellular component: cell (GO:0005623);; cellular component: cell part (GO:0044464);; biological process: single-organism process (GO:0044699)
TraesCS5A02G074700	TraesCS5A02G074700	--	--	Molecular Function: calmodulin binding (GO:0005516);;	--	--	--	--	Plant calmodulin-binding domain	--	S	Function unknown	hypothetical protein TRIUR3_33569 [Triticum urartu]	molecular function: binding (GO:0005488)
TraesCS5A02G087000	TraesCS5A02G087000	--	--	--	--	--	[R]	General function prediction only	--	--	S	Function unknown	PREDICTED: uncharacterized protein LOC102702271 [Oryza brachyantha]	--
TraesCS5A02G166200	TraesCS5A02G166200	[J]	Translation, ribosomal structure and biogenesis	--	--	--	[BT]	Chromatin structure and dynamics;; Signal transduction mechanisms	Cupin-like domain;; JmjC domain, hydroxylase;; Phosphotransferase enzyme family;; F-box domain;; F-box-like	F-box protein At1g78280 OS=Arabidopsis thaliana OX=3702 GN=At1g78280 PE=2 SV=3	S	Function unknown	F-box protein At1g78280-like [Aegilops tauschii subsp. tauschii]	--
TraesCS5A02G188900	TraesCS5A02G188900	--	--	--	--	--	[J]	Translation, ribosomal structure and biogenesis	Pumilio-family RNA binding repeat	Putative pumilio homolog 8, chloroplastic OS=Arabidopsis thaliana OX=3702 GN=APUM8 PE=3 SV=2	J	Translation, ribosomal structure and biogenesis	putative pumilio homolog 8, chloroplastic [Aegilops tauschii subsp. tauschii]	--
TraesCS5A02G191700	TraesCS5A02G191700	--	--	Cellular Component: integral component of membrane (GO:0016021);;	--	--	--	--	Cotton fibre expressed protein	--	S	Function unknown	uncharacterized protein LOC109741409 [Aegilops tauschii subsp. tauschii]	cellular component: membrane (GO:0016020);; cellular component: membrane part (GO:0044425)
TraesCS5A02G223200	TraesCS5A02G223200	--	--	Molecular Function: binding (GO:0005488);;	--	--	[D]	Cell cycle control, cell division, chromosome partitioning	Zinc-finger of C2H2 type;; Zinc-finger double-stranded RNA-binding	UBP1-associated proteins 1C OS=Arabidopsis thaliana OX=3702 GN=UBA1C PE=3 SV=2	S	Function unknown	zinc finger protein 385B-like isoform X1 [Aegilops tauschii subsp. tauschii]	molecular function: binding (GO:0005488)
TraesCS5A02G284800	TraesCS5A02G284800	--	--	Biological Process: metabolic process (GO:0008152);; Molecular Function: amino acid binding (GO:0016597);;	--	--	--	--	ACT domain;; ACT domain;; ACT domain	ACT domain-containing protein ACR4 OS=Arabidopsis thaliana OX=3702 GN=ACR4 PE=2 SV=1	S	Function unknown	ACT domain-containing protein ACR4 isoform X1 [Aegilops tauschii subsp. tauschii]	biological process: metabolic process (GO:0008152);; molecular function: binding (GO:0005488)
TraesCS5A02G320200	TraesCS5A02G320200	--	--	Molecular Function: signal transducer activity (GO:0004871);; Cellular Component: mitochondrion (GO:0005739);; Biological Process: defense response (GO:0006952);; Cellular Component: plasmodesma (GO:0009506);; Cellular Component: integral component of membrane (GO:0016021);; Cellular Component: anchored component of plasma membrane (GO:0046658);;	--	--	--	--	--	NDR1/HIN1-like protein 12 OS=Arabidopsis thaliana OX=3702 GN=NHL12 PE=2 SV=1	S	Function unknown	NDR1/HIN1-like protein 12 [Aegilops tauschii subsp. tauschii]	molecular function: molecular transducer activity (GO:0060089);; cellular component: cell (GO:0005623);; cellular component: organelle (GO:0043226);; cellular component: cell part (GO:0044464);; biological process: response to stimulus (GO:0050896);; cellular component: cell junction (GO:0030054);; cellular component: membrane (GO:0016020);; cellular component: membrane part (GO:0044425)
TraesCS5A02G359700	TraesCS5A02G359700	[O]	Posttranslational modification, protein turnover, chaperones	Molecular Function: serine-type endopeptidase inhibitor activity (GO:0004867);; Cellular Component: extracellular space (GO:0005615);; Biological Process: negative regulation of endopeptidase activity (GO:0010951);;	K13963|0|bdi:100830902|K13963 serpin B | (RefSeq) serpin-ZX-like	--	[V]	Defense mechanisms	Serpin (serine protease inhibitor)	Serpin-Z1C OS=Triticum aestivum OX=4565 PE=1 SV=1	O	Posttranslational modification, protein turnover, chaperones	RecName: Full=Serpin-Z1C; AltName: Full=TriaeZ1c; AltName: Full=WSZ1c	biological process: biological regulation (GO:0065007);; molecular function: enzyme regulator activity (GO:0030234);; cellular component: extracellular region (GO:0005576);; cellular component: extracellular region part (GO:0044421)
TraesCS5A02G378600	TraesCS5A02G378600	--	--	Molecular Function: zinc ion binding (GO:0008270);; Molecular Function: ligase activity (GO:0016874);;	K16277|0|bdi:100832813|K16277 E3 ubiquitin-protein ligase DRIP [EC:2.3.2.27] | (RefSeq) E3 ubiquitin protein ligase DRIP2-like	--	[S]	Function unknown	Zinc finger, C3HC4 type (RING finger);; Zinc finger, C3HC4 type (RING finger)	E3 ubiquitin protein ligase DRIP2 OS=Arabidopsis thaliana OX=3702 GN=DRIP2 PE=1 SV=1	S	Function unknown	E3 ubiquitin protein ligase DRIP2 [Triticum urartu]	molecular function: binding (GO:0005488);; biological process: metabolic process (GO:0008152);; molecular function: catalytic activity (GO:0003824)
TraesCS5A02G398200	TraesCS5A02G398200	--		Molecular Function: protein serine/threonine kinase activity (GO:0004674);; Molecular Function: ATP binding (GO:0005524);; Biological Process: protein phosphorylation (GO:0006468);;	--	--	[T]	Signal transduction mechanisms	Protein tyrosine kinase;; Protein kinase domain;; PB1 domain	Serine/threonine-protein kinase CTR1 OS=Arabidopsis thaliana OX=3702 GN=CTR1 PE=1 SV=1	T	Signal transduction mechanisms	Serine/threonine-protein kinase CTR1 [Triticum urartu]	biological process: metabolic process (GO:0008152);; biological process: cellular process (GO:0009987);; molecular function: catalytic activity (GO:0003824);; molecular function: binding (GO:0005488)
TraesCS5A02G404900	TraesCS5A02G404900	--	--	Cellular Component: mitochondrion (GO:0005739);;	--	--	--	--	--	--	S	Function unknown	uncharacterized protein LOC109774752 [Aegilops tauschii subsp. tauschii]	cellular component: cell (GO:0005623);; cellular component: organelle (GO:0043226);; cellular component: cell part (GO:0044464)
TraesCS5A02G449800	TraesCS5A02G449800	[M]	Cell wall/membrane/envelope biogenesis	Molecular Function: protein serine/threonine kinase activity (GO:0004674);; Molecular Function: ATP binding (GO:0005524);; Biological Process: protein phosphorylation (GO:0006468);;	K04733|0|sita:101754472|K04733 interleukin-1 receptor-associated kinase 4 [EC:2.7.11.1] | (RefSeq) putative U-box domain-containing protein 53	--	[T]	Signal transduction mechanisms	Protein tyrosine kinase;; Protein kinase domain;; ABC1 family	Receptor-like protein kinase FERONIA OS=Arabidopsis thaliana OX=3702 GN=FER PE=1 SV=1	T	Signal transduction mechanisms	Receptor-like protein kinase FERONIA [Triticum urartu]	biological process: metabolic process (GO:0008152);; biological process: cellular process (GO:0009987);; molecular function: catalytic activity (GO:0003824);; molecular function: binding (GO:0005488)
TraesCS5A02G456700	TraesCS5A02G456700	--	--	Cellular Component: mitochondrion (GO:0005739);; Cellular Component: integral component of membrane (GO:0016021);;	--	--	--	--	--	--	S	Function unknown	uncharacterized protein LOC109741449 [Aegilops tauschii subsp. tauschii]	cellular component: cell (GO:0005623);; cellular component: organelle (GO:0043226);; cellular component: cell part (GO:0044464);; cellular component: membrane (GO:0016020);; cellular component: membrane part (GO:0044425)
TraesCS5A02G471800	TraesCS5A02G471800	--	--	--	--	--	[R]	General function prediction only	F-box-like;; F-box domain	Putative F-box/LRR-repeat protein 23 OS=Arabidopsis thaliana OX=3702 GN=FBL23 PE=4 SV=1	S	Function unknown	Putative F-box/LRR-repeat protein 23 [Triticum urartu]	--
TraesCS5A02G490200	TraesCS5A02G490200	[T]	Signal transduction mechanisms	Molecular Function: calmodulin-dependent protein kinase activity (GO:0004683);; Molecular Function: calcium ion binding (GO:0005509);; Molecular Function: calmodulin binding (GO:0005516);; Molecular Function: ATP binding (GO:0005524);; Cellular Component: nucleus (GO:0005634);; Cellular Component: cytoplasm (GO:0005737);; Cellular Component: plasma membrane (GO:0005886);; Biological Process: absc…	K13412|0|obr:102703758|K13412 calcium-dependent protein kinase [EC:2.7.11.1] | (RefSeq) calcium-dependent protein kinase isoform 11	Plant-pathogen interaction (ko04626)	[T]	Signal transduction mechanisms	Protein kinase domain;; Protein tyrosine kinase;; EF hand;; EF-hand domain pair;; EF-hand domain pair;; EF-hand domain;; EF hand;; Cytoskeletal-regulatory complex EF hand;; Lipopolysaccharide kinase (Kdo/WaaP) family	Calcium-dependent protein kinase 7 OS=Oryza sativa subsp. japonica OX=39947 GN=CPK7 PE=2 SV=2	T	Signal transduction mechanisms	calcium-dependent protein kinase 7-like [Aegilops tauschii subsp. tauschii]	biological process: metabolic process (GO:0008152);; biological process: cellular process (GO:0009987);; molecular function: catalytic activity (GO:0003824);; molecular function: binding (GO:0005488);; cellular component: cell (GO:0005623);; cellular component: organelle (GO:0043226);; cellular component: cell part (GO:0044464);; cellular component: membrane (GO:0016020);; biological process: sig…
TraesCS5A02G496500	TraesCS5A02G496500	--	--	Cellular Component: integral component of membrane (GO:0016021);; Biological Process: killing of cells of other organism (GO:0031640);; Biological Process: defense response to fungus (GO:0050832);;	--	--	--	--	Gamma-thionin family	Defensin SD2 OS=Helianthus annuus OX=4232 GN=SD2 PE=2 SV=1	S	Function unknown	Defensin SD2 [Triticum urartu]	cellular component: membrane (GO:0016020);; cellular component: membrane part (GO:0044425);; biological process: cell killing (GO:0001906);; biological process: multi-organism process (GO:0051704);; biological process: biological regulation (GO:0065007);; biological process: response to stimulus (GO:0050896)
TraesCS5A02G554200	TraesCS5A02G554200	[G]	Carbohydrate transport and metabolism	Biological Process: polysaccharide catabolic process (GO:0000272);; Molecular Function: beta-amylase activity (GO:0016161);; Molecular Function: identical protein binding (GO:0042802);;	--	--	--	--	Glycosyl hydrolase family 14	Beta-amylase OS=Hordeum vulgare subsp. spontaneum OX=77009 GN=BMY1 PE=1 SV=1	G	Carbohydrate transport and metabolism	Beta-amylase [Triticum urartu]	biological process: metabolic process (GO:0008152);; molecular function: catalytic activity (GO:0003824);; molecular function: binding (GO:0005488)
TraesCS5B02G001100	TraesCS5B02G001100	[E]	Amino acid transport and metabolism	Molecular Function: transporter activity (GO:0005215);; Biological Process: transport (GO:0006810);; Cellular Component: integral component of membrane (GO:0016021);;	--	--	[E]	Amino acid transport and metabolism	POT family	Protein NRT1/ PTR FAMILY 2.11 OS=Arabidopsis thaliana OX=3702 GN=NPF2.11 PE=1 SV=1	E	Amino acid transport and metabolism	protein NRT1/ PTR FAMILY 2.11-like [Aegilops tauschii subsp. tauschii]	molecular function: transporter activity (GO:0005215);; biological process: localization (GO:0051179);; cellular component: membrane (GO:0016020);; cellular component: membrane part (GO:0044425)
TraesCS5B02G003500	TraesCS5B02G003500	--	--	Molecular Function: serine-type endopeptidase inhibitor activity (GO:0004867);; Biological Process: negative regulation of endopeptidase activity (GO:0010951);;	--	--	--	--	Protease inhibitor/seed storage/LTP family;; Cys-rich Gliadin N-terminal	Puroindoline-B OS=Triticum aestivum OX=4565 GN=PINB PE=1 SV=1	S	Function unknown	15kDa grain softness protein [Triticum aestivum]	biological process: biological regulation (GO:0065007);; molecular function: enzyme regulator activity (GO:0030234)
TraesCS5B02G024900	TraesCS5B02G024900	--	--	--	--	--	--	--	--	--	--	--	uncharacterized protein LOC109753956 [Aegilops tauschii subsp. tauschii]	--
TraesCS5B02G050300	TraesCS5B02G050300	--	--	--	--	--	--	--	--	--	--	--	--	--
TraesCS5B02G058400	TraesCS5B02G058400	[F]	Nucleotide transport and metabolism	Molecular Function: uridine kinase activity (GO:0004849);; Molecular Function: ATP binding (GO:0005524);; Cellular Component: cytosol (GO:0005829);; Biological Process: pyrimidine nucleobase metabolic process (GO:0006206);; Biological Process: UMP biosynthetic process (GO:0006222);; Cellular Component: chloroplast (GO:0009507);; Biological Process: phosphorylation (GO:0016310);; Biological Proces…	--	--	[FH]	Nucleotide transport and metabolism;; Coenzyme transport and metabolism	Phosphoribulokinase / Uridine kinase family	Uridine kinase-like protein 5 OS=Arabidopsis thaliana OX=3702 GN=UKL5 PE=2 SV=1	H	Coenzyme transport and metabolism	putative uridine kinase C227.14 [Aegilops tauschii subsp. tauschii]	biological process: metabolic process (GO:0008152);; biological process: cellular process (GO:0009987);; biological process: single-organism process (GO:0044699);; molecular function: catalytic activity (GO:0003824);; molecular function: binding (GO:0005488);; cellular component: cell (GO:0005623);; cellular component: cell part (GO:0044464);; cellular component: organelle (GO:0043226)
TraesCS5B02G064000	TraesCS5B02G064000	[G]	Carbohydrate transport and metabolism	Molecular Function: hydrolase activity, hydrolyzing O-glycosyl compounds (GO:0004553);; Biological Process: carbohydrate metabolic process (GO:0005975);; Biological Process: actin filament organization (GO:0007015);; Molecular Function: protein binding, bridging (GO:0030674);; Molecular Function: actin filament binding (GO:0051015);;	--	--	--	--	Cellulase (glycosyl hydrolase family 5)	--	G	Carbohydrate transport and metabolism	probable glucan 1,3-beta-glucosidase A [Aegilops tauschii subsp. tauschii]	biological process: metabolic process (GO:0008152);; molecular function: catalytic activity (GO:0003824);; biological process: cellular component organization or biogenesis (GO:0071840);; molecular function: binding (GO:0005488)
TraesCS5B02G078300	TraesCS5B02G078300	[G]	Carbohydrate transport and metabolism	Molecular Function: 6-phosphofructokinase activity (GO:0003872);; Molecular Function: ATP binding (GO:0005524);; Cellular Component: cytoplasm (GO:0005737);; Biological Process: fructose 6-phosphate metabolic process (GO:0006002);; Biological Process: carbohydrate phosphorylation (GO:0046835);; Molecular Function: diphosphate-fructose-6-phosphate 1-phosphotransferase activity (GO:0047334);; Biolo…	K00895|0|bdi:100833293|K00895 diphosphate-dependent phosphofructokinase [EC:2.7.1.90] | (RefSeq) pyrophosphate--fructose 6-phosphate 1-phosphotransferase subunit alpha-like	Glycolysis / Gluconeogenesis (ko00010);; Pentose phosphate pathway (ko00030);; Fructose and mannose metabolism (ko00051)	[G]	Carbohydrate transport and metabolism	Phosphofructokinase	Pyrophosphate--fructose 6-phosphate 1-phosphotransferase subunit alpha OS=Ricinus communis OX=3988 GN=PFP-ALPHA PE=3 SV=1	G	Carbohydrate transport and metabolism	pyrophosphate--fructose 6-phosphate 1-phosphotransferase subunit alpha-like [Aegilops tauschii subsp. tauschii]	biological process: metabolic process (GO:0008152);; biological process: cellular process (GO:0009987);; molecular function: catalytic activity (GO:0003824);; molecular function: binding (GO:0005488);; cellular component: cell (GO:0005623);; cellular component: cell part (GO:0044464);; biological process: single-organism process (GO:0044699)
TraesCS5B02G081100	TraesCS5B02G081100	--	--	Molecular Function: calmodulin binding (GO:0005516);;	--	--	--	--	Plant calmodulin-binding domain	--	S	Function unknown	hyphal wall protein 2-like [Aegilops tauschii subsp. tauschii]	molecular function: binding (GO:0005488)
TraesCS5B02G120300	TraesCS5B02G120300	--	--	Molecular Function: methyltransferase activity (GO:0008168);; Cellular Component: integral component of membrane (GO:0016021);; Biological Process: methylation (GO:0032259);;	--	--	--	--	Putative S-adenosyl-L-methionine-dependent methyltransferase;; Methyltransferase domain;; Adenosine deaminase z-alpha domain	Probable methyltransferase PMT26 OS=Arabidopsis thaliana OX=3702 GN=At5g64030 PE=2 SV=1	S	Function unknown	probable methyltransferase PMT24 [Aegilops tauschii subsp. tauschii]	biological process: metabolic process (GO:0008152);; molecular function: catalytic activity (GO:0003824);; cellular component: membrane (GO:0016020);; cellular component: membrane part (GO:0044425)
TraesCS5B02G132200	TraesCS5B02G132200	[G]	Carbohydrate transport and metabolism	Biological Process: metabolic process (GO:0008152);; Cellular Component: membrane (GO:0016020);; Molecular Function: transferase activity, transferring hexosyl groups (GO:0016758);;	--	--	[GC]	Carbohydrate transport and metabolism;; Energy production and conversion	UDP-glucoronosyl and UDP-glucosyl transferase	Crocetin glucosyltransferase, chloroplastic OS=Gardenia jasminoides OX=114476 GN=UGT75L6 PE=1 SV=1	S	Function unknown	crocetin glucosyltransferase, chloroplastic-like [Aegilops tauschii subsp. tauschii]	biological process: metabolic process (GO:0008152);; cellular component: membrane (GO:0016020);; molecular function: catalytic activity (GO:0003824)
TraesCS5B02G143000	TraesCS5B02G143000	--	--	Cellular Component: mitochondrion (GO:0005739);; Molecular Function: uniporter activity (GO:0015292);; Cellular Component: integral component of membrane (GO:0016021);; Biological Process: transmembrane transport (GO:0055085);;	K20858|2.83486e-141|bdi:100833313|K20858 calcium uniporter protein, mitochondrial | (RefSeq) calcium uniporter protein 5, mitochondrial-like	--	[R]	General function prediction only	Mitochondrial calcium uniporter	Calcium uniporter protein 5, mitochondrial OS=Arabidopsis thaliana OX=3702 GN=At1g57610 PE=2 SV=1	S	Function unknown	calcium uniporter protein 6, mitochondrial-like [Aegilops tauschii subsp. tauschii]	cellular component: cell (GO:0005623);; cellular component: organelle (GO:0043226);; cellular component: cell part (GO:0044464);; biological process: cellular process (GO:0009987);; biological process: single-organism process (GO:0044699);; biological process: localization (GO:0051179);; molecular function: transporter activity (GO:0005215);; cellular component: membrane (GO:0016020);; cellular c…
TraesCS5B02G194800	TraesCS5B02G194800	--	--	--	--	--	[J]	Translation, ribosomal structure and biogenesis	Pumilio-family RNA binding repeat	Putative pumilio homolog 8, chloroplastic OS=Arabidopsis thaliana OX=3702 GN=APUM8 PE=3 SV=2	J	Translation, ribosomal structure and biogenesis	putative pumilio homolog 8, chloroplastic [Aegilops tauschii subsp. tauschii]	--
TraesCS5B02G284000	TraesCS5B02G284000	--	--	Biological Process: metabolic process (GO:0008152);; Molecular Function: amino acid binding (GO:0016597);;	--	--	--	--	ACT domain;; ACT domain;; ACT domain	ACT domain-containing protein ACR4 OS=Arabidopsis thaliana OX=3702 GN=ACR4 PE=2 SV=1	S	Function unknown	ACT domain-containing protein ACR4 isoform X1 [Aegilops tauschii subsp. tauschii]	biological process: metabolic process (GO:0008152);; molecular function: binding (GO:0005488)
TraesCS5B02G362000	TraesCS5B02G362000	[O]	Posttranslational modification, protein turnover, chaperones	Molecular Function: serine-type endopeptidase inhibitor activity (GO:0004867);; Cellular Component: extracellular space (GO:0005615);; Biological Process: negative regulation of endopeptidase activity (GO:0010951);;	K13963|6.89308e-124|bdi:100830902|K13963 serpin B | (RefSeq) serpin-ZX-like	--	[V]	Defense mechanisms	Serpin (serine protease inhibitor)	Serpin-Z1A OS=Triticum aestivum OX=4565 GN=WZCI PE=1 SV=1	O	Posttranslational modification, protein turnover, chaperones	RecName: Full=Serpin-Z1A; AltName: Full=TriaeZ1a; AltName: Full=WSZ1a; Short=WSZ1; AltName: Full=WSZCI	biological process: biological regulation (GO:0065007);; molecular function: enzyme regulator activity (GO:0030234);; cellular component: extracellular region (GO:0005576);; cellular component: extracellular region part (GO:0044421)
TraesCS5B02G419900	TraesCS5B02G419900	[O]	Posttranslational modification, protein turnover, chaperones	Molecular Function: serine-type endopeptidase inhibitor activity (GO:0004867);; Cellular Component: extracellular space (GO:0005615);; Biological Process: defense response (GO:0006952);; Biological Process: negative regulation of endopeptidase activity (GO:0010951);; Molecular Function: nutrient reservoir activity (GO:0045735);;	K13963|0|bdi:100830902|K13963 serpin B | (RefSeq) serpin-ZX-like	--	[V]	Defense mechanisms	Serpin (serine protease inhibitor)	Serpin-Z2A OS=Triticum aestivum OX=4565 PE=1 SV=1	O	Posttranslational modification, protein turnover, chaperones	RecName: Full=Serpin-Z2A; AltName: Full=TriaeZ2a; AltName: Full=WSZ2a	biological process: biological regulation (GO:0065007);; molecular function: enzyme regulator activity (GO:0030234);; cellular component: extracellular region (GO:0005576);; cellular component: extracellular region part (GO:0044421);; biological process: response to stimulus (GO:0050896);; molecular function: nutrient reservoir activity (GO:0045735)
TraesCS5B02G429200	TraesCS5B02G429200	--	--	--	--	--	--	--	--	--	--	--	hypothetical protein TRIUR3_19618 [Triticum urartu]	--
TraesCS5B02G465800	TraesCS5B02G465800	--	--	Cellular Component: mitochondrion (GO:0005739);; Cellular Component: integral component of membrane (GO:0016021);;	--	--	--	--	--	--	S	Function unknown	uncharacterized protein LOC109741449 [Aegilops tauschii subsp. tauschii]	cellular component: cell (GO:0005623);; cellular component: organelle (GO:0043226);; cellular component: cell part (GO:0044464);; cellular component: membrane (GO:0016020);; cellular component: membrane part (GO:0044425)
TraesCS5B02G468400	TraesCS5B02G468400	[E]	Amino acid transport and metabolism	Cellular Component: cytoplasm (GO:0005737);; Biological Process: L-phenylalanine catabolic process (GO:0006559);; Biological Process: cinnamic acid biosynthetic process (GO:0009800);; Molecular Function: phenylalanine ammonia-lyase activity (GO:0045548);;	K10775|0|sita:101756700|K10775 phenylalanine ammonia-lyase [EC:4.3.1.24] | (RefSeq) phenylalanine ammonia-lyase	Phenylalanine metabolism (ko00360);; Phenylpropanoid biosynthesis (ko00940)	[Q]	Secondary metabolites biosynthesis, transport and catabolism	Aromatic amino acid lyase	Phenylalanine ammonia-lyase OS=Triticum aestivum OX=4565 GN=PAL PE=3 SV=1	E	Amino acid transport and metabolism	phenylalanine ammonia-lyase-like [Aegilops tauschii subsp. tauschii]	cellular component: cell (GO:0005623);; cellular component: cell part (GO:0044464);; biological process: metabolic process (GO:0008152);; biological process: cellular process (GO:0009987);; biological process: single-organism process (GO:0044699);; molecular function: catalytic activity (GO:0003824)
TraesCS5B02G475000	TraesCS5B02G475000	[G]	Carbohydrate transport and metabolism	Biological Process: metabolic process (GO:0008152);; Molecular Function: transferase activity, transferring hexosyl groups (GO:0016758);;	--	--	[GC]	Carbohydrate transport and metabolism;; Energy production and conversion	UDP-glucoronosyl and UDP-glucosyl transferase	Putative UDP-rhamnose:rhamnosyltransferase 1 OS=Fragaria ananassa OX=3747 GN=GT4 PE=2 SV=1	S	Function unknown	predicted protein, partial [Hordeum vulgare subsp. vulgare]	biological process: metabolic process (GO:0008152);; molecular function: catalytic activity (GO:0003824)
TraesCS5B02G475200	TraesCS5B02G475200	[G]	Carbohydrate transport and metabolism	Biological Process: flavonoid biosynthetic process (GO:0009813);; Cellular Component: intracellular membrane-bounded organelle (GO:0043231);; Biological Process: flavonoid glucuronidation (GO:0052696);; Molecular Function: quercetin 3-O-glucosyltransferase activity (GO:0080043);; Molecular Function: quercetin 7-O-glucosyltransferase activity (GO:0080044);;	--	--	[GC]	Carbohydrate transport and metabolism;; Energy production and conversion	UDP-glucoronosyl and UDP-glucosyl transferase	UDP-glycosyltransferase 91C1 OS=Arabidopsis thaliana OX=3702 GN=UGT91C1 PE=2 SV=1	S	Function unknown	UDP-glycosyltransferase 91C1-like [Aegilops tauschii subsp. tauschii]	biological process: metabolic process (GO:0008152);; cellular component: cell (GO:0005623);; cellular component: organelle (GO:0043226);; cellular component: cell part (GO:0044464);; biological process: cellular process (GO:0009987);; biological process: single-organism process (GO:0044699);; molecular function: catalytic activity (GO:0003824)
TraesCS5B02G490600	TraesCS5B02G490600	--	--	Molecular Function: metal ion binding (GO:0046872);;	--	--	[R]	General function prediction only	C2H2-type zinc finger	Zinc finger protein ZAT8 OS=Arabidopsis thaliana OX=3702 GN=ZAT8 PE=2 SV=1	S	Function unknown	zinc finger protein ZAT8-like [Aegilops tauschii subsp. tauschii]	molecular function: binding (GO:0005488)
TraesCS5B02G567300	TraesCS5B02G567300	[K]	Transcription	Molecular Function: ADP binding (GO:0043531);;	--	--	[T]	Signal transduction mechanisms	NB-ARC domain;; Leucine rich repeat;; Leucine Rich repeats (2 copies)	Putative disease resistance protein RGA3 OS=Solanum bulbocastanum OX=147425 GN=RGA3 PE=2 SV=2	S	Function unknown	putative disease resistance protein RGA3 [Aegilops tauschii subsp. tauschii]	molecular function: binding (GO:0005488)
TraesCS6A02G023700	TraesCS6A02G023700	--	--	Molecular Function: zinc ion binding (GO:0008270);; Cellular Component: integral component of membrane (GO:0016021);;	--	--	[O]	Posttranslational modification, protein turnover, chaperones	Ring finger domain;; RING-like zinc finger;; RING-H2 zinc finger domain;; Zinc finger, C3HC4 type (RING finger);; Zinc finger, C3HC4 type (RING finger);; Anaphase-promoting complex subunit 11 RING-H2 finger	RING-H2 finger protein ATL79 OS=Arabidopsis thaliana OX=3702 GN=ATL79 PE=2 SV=1	O	Posttranslational modification, protein turnover, chaperones	RING-H2 finger protein ATL79-like [Aegilops tauschii subsp. tauschii]	molecular function: binding (GO:0005488);; cellular component: membrane (GO:0016020);; cellular component: membrane part (GO:0044425)
TraesCS6A02G049100	TraesCS6A02G049100	--	--	Molecular Function: nutrient reservoir activity (GO:0045735);;	--	--	--	--	Protease inhibitor/seed storage/LTP family;; Cys-rich Gliadin N-terminal	Alpha/beta-gliadin OS=Triticum aestivum OX=4565 PE=2 SV=2	S	Function unknown	alpha-gliadin, partial [Triticum aestivum]	molecular function: nutrient reservoir activity (GO:0045735)
TraesCS6A02G049400	TraesCS6A02G049400	--	--	Molecular Function: nutrient reservoir activity (GO:0045735);;	--	--	--	--	Protease inhibitor/seed storage/LTP family;; Cys-rich Gliadin N-terminal	Alpha/beta-gliadin OS=Triticum aestivum OX=4565 PE=2 SV=2	S	Function unknown	alpha-gliadin, partial [Triticum aestivum]	molecular function: nutrient reservoir activity (GO:0045735)
TraesCS6A02G049500	TraesCS6A02G049500	--	--	Molecular Function: nutrient reservoir activity (GO:0045735);;	--	--	--	--	Cys-rich Gliadin N-terminal;; Protease inhibitor/seed storage/LTP family	Alpha/beta-gliadin OS=Triticum aestivum OX=4565 PE=2 SV=2	--	--	alpha/beta-gliadin [Triticum aestivum]	molecular function: nutrient reservoir activity (GO:0045735)
TraesCS6A02G069500	TraesCS6A02G069500	[K]	Transcription	Molecular Function: DNA binding (GO:0003677);; Molecular Function: threonine-type endopeptidase activity (GO:0004298);; Cellular Component: nucleus (GO:0005634);; Cellular Component: proteasome core complex (GO:0005839);; Biological Process: regulation of transcription, DNA-templated (GO:0006355);; Molecular Function: serine-type peptidase activity (GO:0008236);; Molecular Function: zinc ion bind…	K09250|1.23722e-42|bdi:100837495|K09250 cellular nucleic acid-binding protein | (RefSeq) glycine-rich protein 2-like	--	[J]	Translation, ribosomal structure and biogenesis	'Cold-shock' DNA-binding domain;; Zinc knuckle	Glycine-rich protein 2 OS=Nicotiana sylvestris OX=4096 GN=GRP-2 PE=2 SV=1	K	Transcription	glycine-rich protein 2-like [Aegilops tauschii subsp. tauschii]	molecular function: binding (GO:0005488);; biological process: metabolic process (GO:0008152);; molecular function: catalytic activity (GO:0003824);; cellular component: cell (GO:0005623);; cellular component: organelle (GO:0043226);; cellular component: cell part (GO:0044464);; cellular component: macromolecular complex (GO:0032991);; biological process: biological regulation (GO:0065007);; cell…
TraesCS6A02G074700	TraesCS6A02G074700	[S]	Function unknown	Molecular Function: ATP-dependent peptidase activity (GO:0004176);; Biological Process: proteolysis (GO:0006508);;	--	--	[O]	Posttranslational modification, protein turnover, chaperones	ATP-dependent protease La (LON) substrate-binding domain	--	O	Posttranslational modification, protein turnover, chaperones	LON peptidase N-terminal domain and RING finger protein 1 [Triticum urartu]	biological process: metabolic process (GO:0008152);; biological process: cellular process (GO:0009987);; biological process: single-organism process (GO:0044699);; molecular function: catalytic activity (GO:0003824)
TraesCS6A02G083500	TraesCS6A02G083500	--	--	Molecular Function: ubiquitin-protein transferase activity (GO:0004842);; Cellular Component: SCF ubiquitin ligase complex (GO:0019005);; Biological Process: SCF-dependent proteasomal ubiquitin-dependent protein catabolic process (GO:0031146);;	--	--	--	--	F-box domain	--	S	Function unknown	uncharacterized protein LOC109762503 [Aegilops tauschii subsp. tauschii]	biological process: metabolic process (GO:0008152);; molecular function: catalytic activity (GO:0003824);; cellular component: cell (GO:0005623);; cellular component: macromolecular complex (GO:0032991);; cellular component: cell part (GO:0044464);; biological process: cellular process (GO:0009987)
TraesCS6A02G093200	TraesCS6A02G093200	[G]	Carbohydrate transport and metabolism	Cellular Component: extracellular region (GO:0005576);; Molecular Function: cellulase activity (GO:0008810);; Biological Process: cellulose catabolic process (GO:0030245);; Biological Process: cell wall organization (GO:0071555);;	K01179|0|zma:103641675|K01179 endoglucanase [EC:3.2.1.4] | (RefSeq) Cel16, GRMZM2G125436, cellulase; endoglucanase 11-like	Starch and sucrose metabolism (ko00500)	--	--	Glycosyl hydrolase family 9	Endoglucanase 11 OS=Oryza sativa subsp. japonica OX=39947 GN=GLU4 PE=2 SV=3	G	Carbohydrate transport and metabolism	endoglucanase 11-like [Aegilops tauschii subsp. tauschii]	cellular component: extracellular region (GO:0005576);; biological process: metabolic process (GO:0008152);; molecular function: catalytic activity (GO:0003824);; biological process: cellular process (GO:0009987);; biological process: cellular component organization or biogenesis (GO:0071840)
TraesCS6A02G115300	TraesCS6A02G115300	--	--	--	--	--	--	--	--	--	S	Function unknown	hypothetical protein ZEAMMB73_Zm00001d013806 [Zea mays]	--
TraesCS6A02G164900	TraesCS6A02G164900	--	--	Molecular Function: sulfotransferase activity (GO:0008146);;	--	--	[R]	General function prediction only	Sulfotransferase domain	Cytosolic sulfotransferase 15 OS=Arabidopsis thaliana OX=3702 GN=SOT15 PE=1 SV=1	S	Function unknown	Flavonol sulfotransferase-like protein [Triticum urartu]	biological process: metabolic process (GO:0008152);; molecular function: catalytic activity (GO:0003824)
TraesCS6A02G190100	TraesCS6A02G190100	[E]	Amino acid transport and metabolism	Molecular Function: aminopeptidase activity (GO:0004177);; Biological Process: proteolysis (GO:0006508);; Cellular Component: plastid (GO:0009536);; Molecular Function: manganese ion binding (GO:0030145);;	K14213|0|bdi:100836161|K14213 Xaa-Pro dipeptidase [EC:3.4.13.9] | (RefSeq) xaa-Pro dipeptidase	--	[R]	General function prediction only	Metallopeptidase family M24;; Aminopeptidase P, N-terminal domain	Intermediate cleaving peptidase 55, mitochondrial OS=Arabidopsis thaliana OX=3702 GN=ICP55 PE=1 SV=1	E	Amino acid transport and metabolism	xaa-Pro dipeptidase-like [Aegilops tauschii subsp. tauschii]	biological process: metabolic process (GO:0008152);; molecular function: catalytic activity (GO:0003824);; cellular component: cell (GO:0005623);; cellular component: organelle (GO:0043226);; cellular component: cell part (GO:0044464);; molecular function: binding (GO:0005488)
TraesCS6A02G255600	TraesCS6A02G255600	--	--	--	--	--	--	--	--	--	S	Function unknown	uncharacterized protein LOC109750316 [Aegilops tauschii subsp. tauschii]	--
TraesCS6A02G343200	TraesCS6A02G343200	--	--	Cellular Component: intracellular membrane-bounded organelle (GO:0043231);;	--	--	--	--	--	--	S	Function unknown	hypothetical protein BRADI_3g47261v3 [Brachypodium distachyon]	cellular component: cell (GO:0005623);; cellular component: organelle (GO:0043226);; cellular component: cell part (GO:0044464)
TraesCS6A02G354900	TraesCS6A02G354900	--	--	--	--	--	--	--	--	--	S	Function unknown	hypothetical protein TRIUR3_15959 [Triticum urartu]	--
TraesCS6A02G371100	TraesCS6A02G371100	[C]	Energy production and conversion	Molecular Function: nucleotide binding (GO:0000166);; Cellular Component: peroxisome (GO:0005777);; Molecular Function: betaine-aldehyde dehydrogenase activity (GO:0008802);; Molecular Function: aminobutyraldehyde dehydrogenase activity (GO:0019145);; Biological Process: glycine betaine biosynthetic process from choline (GO:0019285);; Molecular Function: 1-pyrroline dehydrogenase activity (GO:003…	K00130|0|bdi:100845613|K00130 betaine-aldehyde dehydrogenase [EC:1.2.1.8] | (RefSeq) betaine aldehyde dehydrogenase 2	Glycine, serine and threonine metabolism (ko00260)	[C]	Energy production and conversion	Aldehyde dehydrogenase family	Betaine aldehyde dehydrogenase 2 OS=Oryza sativa subsp. japonica OX=39947 GN=BADH2 PE=1 SV=1	C	Energy production and conversion	betaine aldehyde dehydrogenase 2 [Aegilops tauschii subsp. tauschii]	molecular function: binding (GO:0005488);; cellular component: cell (GO:0005623);; cellular component: organelle (GO:0043226);; cellular component: cell part (GO:0044464);; biological process: metabolic process (GO:0008152);; biological process: single-organism process (GO:0044699);; molecular function: catalytic activity (GO:0003824);; biological process: cellular process (GO:0009987);; biologic…
TraesCS6A02G372500	TraesCS6A02G372500	--	--	Molecular Function: aspartic-type endopeptidase activity (GO:0004190);; Cellular Component: vacuole (GO:0005773);; Biological Process: proteolysis (GO:0006508);; Biological Process: lipid metabolic process (GO:0006629);; Biological Process: protein catabolic process (GO:0030163);;	K08245|0|obr:102717940|K08245 phytepsin [EC:3.4.23.40] | (RefSeq) aspartic proteinase oryzasin-1-like	--	[O]	Posttranslational modification, protein turnover, chaperones	Eukaryotic aspartyl protease;; Xylanase inhibitor N-terminal;; Saposin-like type B, region 2;; Saposin-like type B, region 1	Aspartic proteinase oryzasin-1 OS=Oryza sativa subsp. japonica OX=39947 GN=Os05g0567100 PE=2 SV=2	O	Posttranslational modification, protein turnover, chaperones	aspartic proteinase oryzasin-1-like isoform X2 [Aegilops tauschii subsp. tauschii]	biological process: metabolic process (GO:0008152);; molecular function: catalytic activity (GO:0003824);; cellular component: cell (GO:0005623);; cellular component: organelle (GO:0043226);; cellular component: cell part (GO:0044464);; biological process: single-organism process (GO:0044699)
TraesCS6B02G033700	TraesCS6B02G033700	[P]	Inorganic ion transport and metabolism	Molecular Function: N,N-dimethylaniline monooxygenase activity (GO:0004499);; Molecular Function: flavin adenine dinucleotide binding (GO:0050660);; Molecular Function: NADP binding (GO:0050661);; Biological Process: oxidation-reduction process (GO:0055114);;	K11816|3.84225e-180|bdi:100836541|K11816 indole-3-pyruvate monooxygenase [EC:1.14.13.168] | (RefSeq) probable indole-3-pyruvate monooxygenase YUCCA10	Tryptophan metabolism (ko00380)	[Q]	Secondary metabolites biosynthesis, transport and catabolism	Pyridine nucleotide-disulphide oxidoreductase;; Flavin-binding monooxygenase-like;; Pyridine nucleotide-disulphide oxidoreductase;; L-lysine 6-monooxygenase (NADPH-requiring);; FAD binding domain;; FAD dependent oxidoreductase;; Pyridine nucleotide-disulphide oxidoreductase;; NAD(P)-binding Rossmann-like domain;; FAD binding domain	Probable indole-3-pyruvate monooxygenase YUCCA10 OS=Arabidopsis thaliana OX=3702 GN=YUC10 PE=2 SV=1	P	Inorganic ion transport and metabolism	probable indole-3-pyruvate monooxygenase YUCCA10 isoform X2 [Aegilops tauschii subsp. tauschii]	biological process: metabolic process (GO:0008152);; biological process: single-organism process (GO:0044699);; molecular function: catalytic activity (GO:0003824);; molecular function: binding (GO:0005488)
TraesCS6B02G042500	TraesCS6B02G042500	--	--	Molecular Function: peroxidase activity (GO:0004601);; Cellular Component: extracellular region (GO:0005576);; Biological Process: response to oxidative stress (GO:0006979);; Molecular Function: heme binding (GO:0020037);; Biological Process: hydrogen peroxide catabolic process (GO:0042744);; Molecular Function: metal ion binding (GO:0046872);; Biological Process: oxidation-reduction process (GO:…	K00430|1.68292e-157|bdi:100834474|K00430 peroxidase [EC:1.11.1.7] | (RefSeq) peroxidase 45-like	Phenylpropanoid biosynthesis (ko00940)	--	--	Peroxidase	Peroxidase 45 OS=Arabidopsis thaliana OX=3702 GN=PER45 PE=1 SV=1	S	Function unknown	peroxidase 45-like [Aegilops tauschii subsp. tauschii]	biological process: metabolic process (GO:0008152);; biological process: single-organism process (GO:0044699);; molecular function: catalytic activity (GO:0003824);; molecular function: antioxidant activity (GO:0016209);; cellular component: extracellular region (GO:0005576);; biological process: response to stimulus (GO:0050896);; molecular function: binding (GO:0005488);; biological process: ce…
TraesCS6B02G056000	TraesCS6B02G056000	--	--	--	--	--	--	--	--	--	S	Function unknown	uncharacterized protein LOC109766545 isoform X2 [Aegilops tauschii subsp. tauschii]	--
TraesCS6B02G065600	TraesCS6B02G065600	--	--	Molecular Function: nutrient reservoir activity (GO:0045735);;	--	--	--	--	Protease inhibitor/seed storage/LTP family;; Cys-rich Gliadin N-terminal	Alpha/beta-gliadin A-III OS=Triticum aestivum OX=4565 PE=2 SV=1	--	--	alpha-gliadin, partial [Triticum aestivum]	molecular function: nutrient reservoir activity (GO:0045735)
TraesCS6B02G065749	TraesCS6B02G065749	--	--	Molecular Function: nutrient reservoir activity (GO:0045735);;	--	--	--	--	Cys-rich Gliadin N-terminal;; Protease inhibitor/seed storage/LTP family	Alpha/beta-gliadin clone PW8142 OS=Triticum aestivum OX=4565 PE=3 SV=1	S	Function unknown	alpha-gliadin, partial [Triticum spelta]	molecular function: nutrient reservoir activity (GO:0045735)
TraesCS6B02G065800	TraesCS6B02G065800	--	--	Molecular Function: nutrient reservoir activity (GO:0045735);;	--	--	--	--	Protease inhibitor/seed storage/LTP family;; Cys-rich Gliadin N-terminal	Alpha/beta-gliadin clone PW8142 OS=Triticum aestivum OX=4565 PE=3 SV=1	S	Function unknown	alpha-gliadin storage protein, partial [Triticum spelta]	molecular function: nutrient reservoir activity (GO:0045735)
TraesCS6B02G103400	TraesCS6B02G103400	--	--	--	--	--	--	--	F-box domain;; F-box-like	--	S	Function unknown	uncharacterized protein LOC109731477 [Aegilops tauschii subsp. tauschii]	--
TraesCS6B02G122000	TraesCS6B02G122000	[G]	Carbohydrate transport and metabolism	Cellular Component: extracellular region (GO:0005576);; Molecular Function: cellulase activity (GO:0008810);; Biological Process: cellulose catabolic process (GO:0030245);; Biological Process: cell wall organization (GO:0071555);;	K01179|0|sbi:SORBI_06g017600|K01179 endoglucanase [EC:3.2.1.4] | (RefSeq) SORBIDRAFT_06g017600, Sb06g017600; hypothetical protein	Starch and sucrose metabolism (ko00500)	--	--	Glycosyl hydrolase family 9;; Glycosyl hydrolase family 9	Endoglucanase 11 OS=Oryza sativa subsp. japonica OX=39947 GN=GLU4 PE=2 SV=3	G	Carbohydrate transport and metabolism	endoglucanase 11-like [Aegilops tauschii subsp. tauschii]	cellular component: extracellular region (GO:0005576);; biological process: metabolic process (GO:0008152);; molecular function: catalytic activity (GO:0003824);; biological process: cellular process (GO:0009987);; biological process: cellular component organization or biogenesis (GO:0071840)
TraesCS6B02G138200	TraesCS6B02G138200	--	--	Biological Process: transcription, DNA-templated (GO:0006351);;	--	--	--	--	Myb-like DNA-binding domain	Putative Myb family transcription factor At1g14600 OS=Arabidopsis thaliana OX=3702 GN=At1g14600 PE=2 SV=2	S	Function unknown	uncharacterized protein LOC109772958 isoform X1 [Aegilops tauschii subsp. tauschii]	biological process: metabolic process (GO:0008152);; biological process: cellular process (GO:0009987)
TraesCS6B02G179400	TraesCS6B02G179400	[G]	Carbohydrate transport and metabolism	Biological Process: carbohydrate metabolic process (GO:0005975);; Cellular Component: chloroplast (GO:0009507);; Biological Process: phosphorylation (GO:0016310);; Molecular Function: phosphotransferase activity, alcohol group as acceptor (GO:0016773);;	--	--	[G]	Carbohydrate transport and metabolism	FGGY family of carbohydrate kinases, C-terminal domain;; FGGY family of carbohydrate kinases, N-terminal domain	--	G	Carbohydrate transport and metabolism	FGGY carbohydrate kinase domain-containing protein-like isoform X1 [Aegilops tauschii subsp. tauschii]	biological process: metabolic process (GO:0008152);; cellular component: cell (GO:0005623);; cellular component: organelle (GO:0043226);; cellular component: cell part (GO:0044464);; biological process: cellular process (GO:0009987);; molecular function: catalytic activity (GO:0003824)
TraesCS6B02G196300	TraesCS6B02G196300	--	--	Cellular Component: integral component of membrane (GO:0016021);;	--	--	--	--	--	--	--	--	hypothetical protein TRIUR3_32371 [Triticum urartu]	cellular component: membrane (GO:0016020);; cellular component: membrane part (GO:0044425)
TraesCS6B02G258900	TraesCS6B02G258900	--	--	--	--	--	--	--	Senescence regulator	--	S	Function unknown	uncharacterized protein LOC109750446 [Aegilops tauschii subsp. tauschii]	--
TraesCS6B02G287800	TraesCS6B02G287800	--	--	Molecular Function: serine-type endopeptidase inhibitor activity (GO:0004867);; Cellular Component: extracellular region (GO:0005576);; Biological Process: negative regulation of endopeptidase activity (GO:0010951);; Molecular Function: alpha-amylase inhibitor activity (GO:0015066);;	--	--	--	--	Protease inhibitor/seed storage/LTP family	Alpha-amylase/trypsin inhibitor OS=Hordeum vulgare OX=4513 PE=2 SV=1	S	Function unknown	alpha-amylase/trypsin inhibitor-like [Aegilops tauschii subsp. tauschii]	biological process: biological regulation (GO:0065007);; molecular function: enzyme regulator activity (GO:0030234);; cellular component: extracellular region (GO:0005576)
TraesCS6B02G339100	TraesCS6B02G339100	--	--	Cellular Component: mitochondrion (GO:0005739);; Cellular Component: integral component of membrane (GO:0016021);; Molecular Function: transferase activity, transferring glycosyl groups (GO:0016757);;	--	--	[S]	Function unknown	Protein of unknown function (DUF563)	--	S	Function unknown	xylan arabinosyl transferase [Triticum aestivum]	cellular component: cell (GO:0005623);; cellular component: organelle (GO:0043226);; cellular component: cell part (GO:0044464);; cellular component: membrane (GO:0016020);; cellular component: membrane part (GO:0044425);; biological process: metabolic process (GO:0008152);; molecular function: catalytic activity (GO:0003824)
TraesCS6B02G387700	TraesCS6B02G387700	--	--	--	--	--	--	--	--	--	S	Function unknown	uncharacterized protein LOC109783299 [Aegilops tauschii subsp. tauschii]	--
TraesCS6B02G398500	TraesCS6B02G398500	[T]	Signal transduction mechanisms	Molecular Function: DNA binding (GO:0003677);; Molecular Function: protein serine/threonine phosphatase activity (GO:0004722);; Biological Process: protein dephosphorylation (GO:0006470);; Molecular Function: metal ion binding (GO:0046872);;	K14803|0|bdi:100835228|K14803 protein phosphatase PTC2/3 [EC:3.1.3.16] | (RefSeq) probable protein phosphatase 2C 27	--	[T]	Signal transduction mechanisms	Protein phosphatase 2C	Probable protein phosphatase 2C 27 OS=Oryza sativa subsp. japonica OX=39947 GN=Os02g0799000 PE=2 SV=1	T	Signal transduction mechanisms	putative protein phosphatase 2C 27 [Triticum urartu]	molecular function: binding (GO:0005488);; biological process: metabolic process (GO:0008152);; biological process: cellular process (GO:0009987);; molecular function: catalytic activity (GO:0003824)
TraesCS6B02G424300	TraesCS6B02G424300	--	--	Molecular Function: electron carrier activity (GO:0009055);; Molecular Function: heme binding (GO:0020037);;	--	--	--	--	--	--	S	Function unknown	uncharacterized protein LOC109775628 [Aegilops tauschii subsp. tauschii]	molecular function: electron carrier activity (GO:0009055);; molecular function: binding (GO:0005488)
TraesCS6B02G430700	TraesCS6B02G430700	--	--	Cellular Component: membrane (GO:0016020);;	--	--	--	--	--	--	--	--	uncharacterized protein LOC109740024 [Aegilops tauschii subsp. tauschii]	cellular component: membrane (GO:0016020)
TraesCS6B02G473500	TraesCS6B02G473500	--	--	Cellular Component: mitochondrion (GO:0005739);;	--	--	[R]	General function prediction only	PPR repeat family;; PPR repeat;; PPR repeat;; Pentatricopeptide repeat domain	Pentatricopeptide repeat-containing protein At1g61870, mitochondrial OS=Arabidopsis thaliana OX=3702 GN=PPR336 PE=2 SV=2	S	Function unknown	pentatricopeptide repeat-containing protein At1g61870, mitochondrial-like [Aegilops tauschii subsp. tauschii]	cellular component: cell (GO:0005623);; cellular component: organelle (GO:0043226);; cellular component: cell part (GO:0044464)
TraesCS7A02G027200	TraesCS7A02G027200	--	--	--	--	--	[R]	General function prediction only	PPR repeat;; PPR repeat family;; PPR repeat;; Pentatricopeptide repeat domain	Pentatricopeptide repeat-containing protein At2g45350, chloroplastic OS=Arabidopsis thaliana OX=3702 GN=CRR4 PE=1 SV=2	S	Function unknown	pentatricopeptide repeat-containing protein At2g44880-like [Aegilops tauschii subsp. tauschii]	--
TraesCS7A02G035200	TraesCS7A02G035200	--	--	Molecular Function: nutrient reservoir activity (GO:0045735);;	--	--	--	--	Cys-rich Gliadin N-terminal;; Protease inhibitor/seed storage/LTP family;; Cys-rich Gliadin N-terminal;; Protease inhibitor/seed storage/LTP family	Avenin-like b4 OS=Triticum aestivum OX=4565 PE=3 SV=1	--	--	avenin-like protein [Triticum urartu]	molecular function: nutrient reservoir activity (GO:0045735)
TraesCS7A02G070100	TraesCS7A02G070100	[G]	Carbohydrate transport and metabolism	Molecular Function: glycogen (starch) synthase activity (GO:0004373);; Cellular Component: amyloplast (GO:0009501);; Cellular Component: chloroplast (GO:0009507);; Biological Process: starch biosynthetic process (GO:0019252);; Molecular Function: NDP-glucose-starch glucosyltransferase activity (GO:0033840);;	K13679|0|osa:4340018|K13679 granule-bound starch synthase [EC:2.4.1.242] | (RefSeq) 134P10.7, GBSS-I, GBSS1, OsGBSS1, WX-mq, WX1, WX1-1, Wx, Wx-b, Wx-oz, waxy; granule-bound starch synthase 1, chloroplastic/amyloplastic	--	--	--	Starch synthase catalytic domain;; Glycosyl transferases group 1;; Glycosyl transferases group 1	Granule-bound starch synthase 1, chloroplastic/amyloplastic OS=Triticum aestivum OX=4565 GN=WAXY PE=1 SV=1	G	Carbohydrate transport and metabolism	Wx [Triticum aestivum]	biological process: metabolic process (GO:0008152);; molecular function: catalytic activity (GO:0003824);; cellular component: cell (GO:0005623);; cellular component: organelle (GO:0043226);; cellular component: cell part (GO:0044464);; biological process: cellular process (GO:0009987);; biological process: single-organism process (GO:0044699)
TraesCS7A02G070900	TraesCS7A02G070900	--	--	Molecular Function: peroxidase activity (GO:0004601);; Cellular Component: extracellular region (GO:0005576);; Biological Process: response to oxidative stress (GO:0006979);; Cellular Component: plant-type cell wall (GO:0009505);; Biological Process: plant-type cell wall organization (GO:0009664);; Molecular Function: heme binding (GO:0020037);; Biological Process: hydrogen peroxide catabolic pro…	K00430|4.48736e-172|bdi:100842458|K00430 peroxidase [EC:1.11.1.7] | (RefSeq) cationic peroxidase SPC4-like	Phenylpropanoid biosynthesis (ko00940)	--	--	Peroxidase	Cationic peroxidase SPC4 OS=Sorghum bicolor OX=4558 GN=Sb03g046810 PE=1 SV=2	G	Carbohydrate transport and metabolism	peroxidase 1 [Triticum aestivum]	biological process: metabolic process (GO:0008152);; biological process: single-organism process (GO:0044699);; molecular function: catalytic activity (GO:0003824);; molecular function: antioxidant activity (GO:0016209);; cellular component: extracellular region (GO:0005576);; biological process: response to stimulus (GO:0050896);; cellular component: cell (GO:0005623);; cellular component: cell …
TraesCS7A02G090000	TraesCS7A02G090000	--	--	--	--	--	--	--	Cysteine-rich TM module stress tolerance	--	S	Function unknown	hypothetical protein TRIUR3_00247 [Triticum urartu]	--
TraesCS7A02G090200	TraesCS7A02G090200	--	--	--	--	--	--	--	Cysteine-rich TM module stress tolerance	--	S	Function unknown	hypothetical protein TRIUR3_00247 [Triticum urartu]	--
TraesCS7A02G133500	TraesCS7A02G133500	[G]	Carbohydrate transport and metabolism	Biological Process: carbohydrate metabolic process (GO:0005975);; Molecular Function: metal ion binding (GO:0046872);; Molecular Function: pullulanase activity (GO:0051060);;	--	--	[G]	Carbohydrate transport and metabolism	Domain of unknown function (DUF3372);; Carbohydrate-binding module 48 (Isoamylase N-terminal domain);; Alpha amylase, catalytic domain	Pullulanase 1, chloroplastic OS=Arabidopsis thaliana OX=3702 GN=PU1 PE=1 SV=2	G	Carbohydrate transport and metabolism	limit dextrinase type starch debranching enzyme [Triticum aestivum]	biological process: metabolic process (GO:0008152);; molecular function: binding (GO:0005488);; molecular function: catalytic activity (GO:0003824)
TraesCS7A02G140900	TraesCS7A02G140900	[Q]	Secondary metabolites biosynthesis, transport and catabolism	Molecular Function: iron ion binding (GO:0005506);; Molecular Function: methyltransferase activity (GO:0008168);; Biological Process: methylation (GO:0032259);; Molecular Function: dioxygenase activity (GO:0051213);; Biological Process: oxidation-reduction process (GO:0055114);;	--	--	[QR]	Secondary metabolites biosynthesis, transport and catabolism;; General function prediction only	non-haem dioxygenase in morphine synthesis N-terminal;; 2OG-Fe(II) oxygenase superfamily	Codeine O-demethylase OS=Papaver somniferum OX=3469 GN=CODM PE=1 SV=1	S	Function unknown	Codeine O-demethylase [Triticum urartu]	molecular function: binding (GO:0005488);; biological process: metabolic process (GO:0008152);; molecular function: catalytic activity (GO:0003824);; biological process: single-organism process (GO:0044699)
TraesCS7A02G152400	TraesCS7A02G152400	--	--	Molecular Function: DNA binding (GO:0003677);; Cellular Component: nucleus (GO:0005634);; Biological Process: regulation of transcription, DNA-templated (GO:0006355);;	--	--	--	--	No apical meristem (NAM) protein	NAC domain-containing protein 87 OS=Arabidopsis thaliana OX=3702 GN=NAC087 PE=2 SV=1	S	Function unknown	NAC domain-containing protein 77 [Triticum urartu]	molecular function: binding (GO:0005488);; cellular component: cell (GO:0005623);; cellular component: organelle (GO:0043226);; cellular component: cell part (GO:0044464);; biological process: biological regulation (GO:0065007)
TraesCS7A02G163200	TraesCS7A02G163200	--	--	--	--	--	--	--	FBD;; F-box domain	Putative FBD-associated F-box protein At5g56690 OS=Arabidopsis thaliana OX=3702 GN=At5g56690 PE=4 SV=1	S	Function unknown	F-box/FBD/LRR-repeat protein At4g00160-like [Aegilops tauschii subsp. tauschii]	--
TraesCS7A02G172500	TraesCS7A02G172500	[I]	Lipid transport and metabolism	Biological Process: metabolic process (GO:0008152);; Molecular Function: hydrolase activity (GO:0016787);;	--	--	[V]	Defense mechanisms	alpha/beta hydrolase fold;; Carboxylesterase family	Tuliposide A-converting enzyme 1, chloroplastic OS=Tulipa gesneriana OX=13306 GN=TCEA1 PE=1 SV=1	I	Lipid transport and metabolism	probable carboxylesterase 12 [Aegilops tauschii subsp. tauschii]	biological process: metabolic process (GO:0008152);; molecular function: catalytic activity (GO:0003824)
TraesCS7A02G194700	TraesCS7A02G194700	--	--	Molecular Function: DNA binding (GO:0003677);; Cellular Component: nucleus (GO:0005634);; Biological Process: regulation of transcription, DNA-templated (GO:0006355);;	--	--	--	--	No apical meristem (NAM) protein	Protein CUP-SHAPED COTYLEDON 2 OS=Arabidopsis thaliana OX=3702 GN=NAC098 PE=1 SV=1	S	Function unknown	NAC transcription factor NAM [Triticum aestivum]	molecular function: binding (GO:0005488);; cellular component: cell (GO:0005623);; cellular component: organelle (GO:0043226);; cellular component: cell part (GO:0044464);; biological process: biological regulation (GO:0065007)
TraesCS7A02G213100	TraesCS7A02G213100	--	--	Cellular Component: plastid (GO:0009536);; Molecular Function: kinase activity (GO:0016301);; Biological Process: phosphorylation (GO:0016310);;	--	--	[T]	Signal transduction mechanisms	Phosphatidylinositol 3- and 4-kinase	Phosphatidylinositol 4-kinase gamma 5 OS=Arabidopsis thaliana OX=3702 GN=PI4KG5 PE=1 SV=1	S	Function unknown	phosphatidylinositol 4-kinase gamma 5-like [Aegilops tauschii subsp. tauschii]	cellular component: cell (GO:0005623);; cellular component: organelle (GO:0043226);; cellular component: cell part (GO:0044464);; biological process: metabolic process (GO:0008152);; molecular function: catalytic activity (GO:0003824);; biological process: cellular process (GO:0009987)
TraesCS7A02G229400	TraesCS7A02G229400	--	--	--	--	--	[R]	General function prediction only	Phosphatidylethanolamine-binding protein	Protein MOTHER of FT and TFL1 homolog 1 OS=Oryza sativa subsp. japonica OX=39947 GN=MFT1 PE=3 SV=1	S	Function unknown	protein MOTHER of FT and TFL1 homolog 1-like [Aegilops tauschii subsp. tauschii]	--
TraesCS7A02G266200	TraesCS7A02G266200	--	--	Molecular Function: hydrolase activity (GO:0016787);; Biological Process: primary metabolic process (GO:0044238);; Biological Process: organic substance metabolic process (GO:0071704);;	--	--	--	--	--	--	--	--	hypothetical protein TRIUR3_15084 [Triticum urartu]	biological process: metabolic process (GO:0008152);; molecular function: catalytic activity (GO:0003824)
TraesCS7A02G282400	TraesCS7A02G282400	[P]	Inorganic ion transport and metabolism	Cellular Component: chloroplast thylakoid (GO:0009534);; Cellular Component: chloroplast stroma (GO:0009570);; Biological Process: photosynthetic electron transport chain (GO:0009767);; Biological Process: post-embryonic development (GO:0009791);; Molecular Function: FMN binding (GO:0010181);; Molecular Function: oxidoreductase activity (GO:0016491);; Molecular Function: protein anchor (GO:004349…	--	--	--	--	Protein of unknown function (DUF2470)	Glutamyl-tRNA reductase-binding protein, chloroplastic OS=Arabidopsis thaliana OX=3702 GN=GLUTRBP PE=1 SV=1	S	Function unknown	glutamyl-tRNA reductase-binding protein, chloroplastic [Aegilops tauschii subsp. tauschii]	cellular component: cell (GO:0005623);; cellular component: organelle (GO:0043226);; cellular component: organelle part (GO:0044422);; cellular component: cell part (GO:0044464);; biological process: metabolic process (GO:0008152);; biological process: cellular process (GO:0009987);; biological process: single-organism process (GO:0044699);; biological process: multicellular organismal process (G…
TraesCS7A02G287400	TraesCS7A02G287400	[G]	Carbohydrate transport and metabolism	Molecular Function: ATP binding (GO:0005524);; Cellular Component: cytosol (GO:0005829);; Biological Process: glycogen biosynthetic process (GO:0005978);; Molecular Function: glucose-1-phosphate adenylyltransferase activity (GO:0008878);; Cellular Component: amyloplast (GO:0009501);; Cellular Component: chloroplast (GO:0009507);; Biological Process: starch biosynthetic process (GO:0019252);;	K00975|0|bdi:100832788|K00975 glucose-1-phosphate adenylyltransferase [EC:2.7.7.27] | (RefSeq) glucose-1-phosphate adenylyltransferase small subunit, chloroplastic/amyloplastic	Starch and sucrose metabolism (ko00500);; Amino sugar and nucleotide sugar metabolism (ko00520)	[M]	Cell wall/membrane/envelope biogenesis	Nucleotidyl transferase;; MobA-like NTP transferase domain	Glucose-1-phosphate adenylyltransferase small subunit, chloroplastic/amyloplastic OS=Hordeum vulgare OX=4513 PE=2 SV=1	G	Carbohydrate transport and metabolism	PREDICTED: glucose-1-phosphate adenylyltransferase small subunit, chloroplastic/amyloplastic [Brachypodium distachyon]	molecular function: binding (GO:0005488);; cellular component: cell (GO:0005623);; cellular component: cell part (GO:0044464);; biological process: metabolic process (GO:0008152);; biological process: cellular process (GO:0009987);; biological process: single-organism process (GO:0044699);; molecular function: catalytic activity (GO:0003824);; cellular component: organelle (GO:0043226)
TraesCS7A02G303400	TraesCS7A02G303400	--	--	Cellular Component: integral component of membrane (GO:0016021);;	--	--	[R]	General function prediction only	TMPIT-like protein	--	S	Function unknown	transmembrane protein 120 homolog [Aegilops tauschii subsp. tauschii]	cellular component: membrane (GO:0016020);; cellular component: membrane part (GO:0044425)
TraesCS7A02G336700	TraesCS7A02G336700	--	--	Molecular Function: DNA binding (GO:0003677);; Cellular Component: nucleus (GO:0005634);; Molecular Function: protein heterodimerization activity (GO:0046982);;	K08066|2.46255e-38|dosa:Os01t0102400-01|K08066 nuclear transcription factor Y, gamma | (RAP-DB) Os01g0102400; Histone-fold domain containing protein.	--	[K]	Transcription	Histone-like transcription factor (CBF/NF-Y) and archaeal histone;; Core histone H2A/H2B/H3/H4	Nuclear transcription factor Y subunit C-6 OS=Oryza sativa subsp. japonica OX=39947 GN=NFYC6 PE=1 SV=1	K	Transcription	nuclear transcription factor Y subunit C10 [Triticum monococcum]	molecular function: binding (GO:0005488);; cellular component: cell (GO:0005623);; cellular component: organelle (GO:0043226);; cellular component: cell part (GO:0044464)
TraesCS7A02G344300	TraesCS7A02G344300	--	--	Cellular Component: mitochondrion (GO:0005739);; Biological Process: flavonoid biosynthetic process (GO:0009813);; Biological Process: flavonoid glucuronidation (GO:0052696);; Molecular Function: quercetin 3-O-glucosyltransferase activity (GO:0080043);; Molecular Function: quercetin 7-O-glucosyltransferase activity (GO:0080044);;	--	--	[GC]	Carbohydrate transport and metabolism;; Energy production and conversion	UDP-glucoronosyl and UDP-glucosyl transferase	DIMBOA UDP-glucosyltransferase BX9 OS=Zea mays OX=4577 GN=BX9 PE=1 SV=1	S	Function unknown	DIMBOA UDP-glucosyltransferase BX8-like [Aegilops tauschii subsp. tauschii]	cellular component: cell (GO:0005623);; cellular component: organelle (GO:0043226);; cellular component: cell part (GO:0044464);; biological process: metabolic process (GO:0008152);; biological process: cellular process (GO:0009987);; biological process: single-organism process (GO:0044699);; molecular function: catalytic activity (GO:0003824)
TraesCS7A02G348200	TraesCS7A02G348200	--	--	Molecular Function: zinc ion binding (GO:0008270);; Cellular Component: integral component of membrane (GO:0016021);; Biological Process: proteasome-mediated ubiquitin-dependent protein catabolic process (GO:0043161);; Molecular Function: ubiquitin protein ligase activity (GO:0061630);;	--	--	[O]	Posttranslational modification, protein turnover, chaperones	Ring finger domain;; Zinc finger, C3HC4 type (RING finger);; RING-like zinc finger;; RING-H2 zinc finger domain;; Zinc finger, C3HC4 type (RING finger)	RING-H2 finger protein ATL32 OS=Arabidopsis thaliana OX=3702 GN=ATL32 PE=2 SV=3	O	Posttranslational modification, protein turnover, chaperones	E3 ubiquitin-protein ligase ATL41-like [Aegilops tauschii subsp. tauschii]	molecular function: binding (GO:0005488);; cellular component: membrane (GO:0016020);; cellular component: membrane part (GO:0044425);; biological process: metabolic process (GO:0008152);; biological process: cellular process (GO:0009987);; molecular function: catalytic activity (GO:0003824)
TraesCS7A02G349500	TraesCS7A02G349500	--	--	Biological Process: regionalization (GO:0003002);; Molecular Function: DNA binding (GO:0003677);; Cellular Component: nucleus (GO:0005634);; Biological Process: regulation of transcription, DNA-templated (GO:0006355);; Biological Process: plant-type secondary cell wall biogenesis (GO:0009834);; Biological Process: positive regulation of cell fate commitment (GO:0010455);; Biological Process: root…	--	--	--	--	No apical meristem (NAM) protein	NAC domain-containing protein 76 OS=Oryza sativa subsp. japonica OX=39947 GN=NAC076 PE=2 SV=2	K	Transcription	NAC domain-containing protein 76 [Triticum urartu]	biological process: multicellular organismal process (GO:0032501);; biological process: developmental process (GO:0032502);; biological process: single-organism process (GO:0044699);; molecular function: binding (GO:0005488);; cellular component: cell (GO:0005623);; cellular component: organelle (GO:0043226);; cellular component: cell part (GO:0044464);; biological process: biological regulation …
TraesCS7A02G350800	TraesCS7A02G350800	--	--	Molecular Function: protein phosphatase inhibitor activity (GO:0004864);; Molecular Function: receptor activity (GO:0004872);; Cellular Component: nucleus (GO:0005634);; Cellular Component: cytoplasm (GO:0005737);; Biological Process: abscisic acid-activated signaling pathway (GO:0009738);; Molecular Function: abscisic acid binding (GO:0010427);; Biological Process: regulation of protein serine/t…	K14496|4.98721e-78|osa:4341194|K14496 abscisic acid receptor PYR/PYL family | (RefSeq) abscisic acid receptor PYL8	Plant hormone signal transduction (ko04075)	--	--	Polyketide cyclase / dehydrase and lipid transport	Abscisic acid receptor PYL9 OS=Arabidopsis thaliana OX=3702 GN=PYL9 PE=1 SV=1	S	Function unknown	hypothetical protein TRIUR3_18714 [Triticum urartu]	biological process: biological regulation (GO:0065007);; molecular function: enzyme regulator activity (GO:0030234);; molecular function: receptor activity (GO:0004872);; cellular component: cell (GO:0005623);; cellular component: organelle (GO:0043226);; cellular component: cell part (GO:0044464);; biological process: cellular process (GO:0009987);; biological process: signaling (GO:0023052);; b…
TraesCS7A02G388900	TraesCS7A02G388900	--	--	Cellular Component: integral component of membrane (GO:0016021);;	--	--	--	--	--	Uncharacterized membrane protein At1g16860 OS=Arabidopsis thaliana OX=3702 GN=At1g16860 PE=1 SV=1	S	Function unknown	uncharacterized membrane protein At1g16860-like [Aegilops tauschii subsp. tauschii]	cellular component: membrane (GO:0016020);; cellular component: membrane part (GO:0044425)
TraesCS7A02G411000	TraesCS7A02G411000	--	--	Molecular Function: DNA binding (GO:0003677);; Cellular Component: nucleus (GO:0005634);; Biological Process: regulation of transcription, DNA-templated (GO:0006355);;	--	--	[K]	Transcription	--	Two-component response regulator ORR29 OS=Oryza sativa subsp. indica OX=39946 GN=RR29 PE=3 SV=1	K	Transcription	hypothetical protein TRIUR3_26994 [Triticum urartu]	molecular function: binding (GO:0005488);; cellular component: cell (GO:0005623);; cellular component: organelle (GO:0043226);; cellular component: cell part (GO:0044464);; biological process: biological regulation (GO:0065007)
TraesCS7A02G442300	TraesCS7A02G442300	--	--	Molecular Function: ubiquitin-protein transferase activity (GO:0004842);; Cellular Component: nucleus (GO:0005634);; Molecular Function: zinc ion binding (GO:0008270);; Biological Process: protein ubiquitination (GO:0016567);; Biological Process: regulation of defense response (GO:0031347);;	K19042|5.19477e-62|bdi:100837320|K19042 E3 ubiquitin-protein ligase BOI and related proteins [EC:2.3.2.27] | (RefSeq) probable BOI-related E3 ubiquitin-protein ligase 3	--	[O]	Posttranslational modification, protein turnover, chaperones	Zinc finger, C3HC4 type (RING finger)	E3 ubiquitin-protein ligase BOI OS=Arabidopsis thaliana OX=3702 GN=BOI PE=1 SV=1	S	Function unknown	E3 ubiquitin-protein ligase BOI-like [Aegilops tauschii subsp. tauschii]	biological process: metabolic process (GO:0008152);; molecular function: catalytic activity (GO:0003824);; cellular component: cell (GO:0005623);; cellular component: organelle (GO:0043226);; cellular component: cell part (GO:0044464);; molecular function: binding (GO:0005488);; biological process: cellular process (GO:0009987);; biological process: biological regulation (GO:0065007)
TraesCS7A02G462900	TraesCS7A02G462900	[I]	Lipid transport and metabolism	Molecular Function: phosphogluconate dehydrogenase (decarboxylating) activity (GO:0004616);; Cellular Component: mitochondrion (GO:0005739);; Biological Process: valine catabolic process (GO:0006574);; Molecular Function: zinc ion binding (GO:0008270);; Molecular Function: 3-hydroxyisobutyrate dehydrogenase activity (GO:0008442);; Cellular Component: integral component of membrane (GO:0016021);; …	K00020|0|bdi:100838762|K00020 3-hydroxyisobutyrate dehydrogenase [EC:1.1.1.31] | (RefSeq) probable 3-hydroxyisobutyrate dehydrogenase, mitochondrial	Valine, leucine and isoleucine degradation (ko00280)	[R]	General function prediction only	NAD binding domain of 6-phosphogluconate dehydrogenase;; NAD-binding of NADP-dependent 3-hydroxyisobutyrate dehydrogenase;; D-isomer specific 2-hydroxyacid dehydrogenase, NAD binding domain;; NADP oxidoreductase coenzyme F420-dependent;; 3-hydroxyacyl-CoA dehydrogenase, NAD binding domain	Probable 3-hydroxyisobutyrate dehydrogenase, mitochondrial OS=Arabidopsis thaliana OX=3702 GN=At4g20930 PE=2 SV=3	I	Lipid transport and metabolism	predicted protein [Hordeum vulgare subsp. vulgare]	biological process: metabolic process (GO:0008152);; biological process: single-organism process (GO:0044699);; molecular function: catalytic activity (GO:0003824);; cellular component: cell (GO:0005623);; cellular component: organelle (GO:0043226);; cellular component: cell part (GO:0044464);; biological process: cellular process (GO:0009987);; molecular function: binding (GO:0005488);; cellular…
TraesCS7A02G569100	TraesCS7A02G569100	--	--	--	--	--	--	--	No apical meristem (NAM) protein	NAC domain-containing protein 87 OS=Arabidopsis thaliana OX=3702 GN=NAC087 PE=2 SV=1	S	Function unknown	NAC domain-containing protein 92-like isoform X2 [Aegilops tauschii subsp. tauschii]	--
TraesCS7A02G569300	TraesCS7A02G569300	--	--	Biological Process: transcription, DNA-templated (GO:0006351);;	--	--	--	--	No apical meristem (NAM) protein	NAC domain-containing protein 100 OS=Arabidopsis thaliana OX=3702 GN=NAC100 PE=2 SV=1	S	Function unknown	NAC domain-containing protein 79-like [Aegilops tauschii subsp. tauschii]	biological process: metabolic process (GO:0008152);; biological process: cellular process (GO:0009987)
TraesCS7B02G055200	TraesCS7B02G055200	[P]	Inorganic ion transport and metabolism	--	--	--	[P]	Inorganic ion transport and metabolism	Rhodanese-like domain	Thiosulfate sulfurtransferase 18 OS=Arabidopsis thaliana OX=3702 GN=STR18 PE=1 SV=1	P	Inorganic ion transport and metabolism	thiosulfate sulfurtransferase 18-like isoform X3 [Aegilops tauschii subsp. tauschii]	--
TraesCS7B02G056300	TraesCS7B02G056300	--	--	Molecular Function: DNA binding (GO:0003677);; Cellular Component: nucleus (GO:0005634);; Biological Process: regulation of transcription, DNA-templated (GO:0006355);;	--	--	--	--	No apical meristem (NAM) protein	NAC domain-containing protein 100 OS=Arabidopsis thaliana OX=3702 GN=NAC100 PE=2 SV=1	S	Function unknown	protein CUP-SHAPED COTYLEDON 2-like [Aegilops tauschii subsp. tauschii]	molecular function: binding (GO:0005488);; cellular component: cell (GO:0005623);; cellular component: organelle (GO:0043226);; cellular component: cell part (GO:0044464);; biological process: biological regulation (GO:0065007)
TraesCS7B02G057300	TraesCS7B02G057300	--	--	--	--	--	--	--	Protein of unknown function (DUF3615)	--	S	Function unknown	uncharacterized protein LOC109744670 [Aegilops tauschii subsp. tauschii]	--
TraesCS7B02G057900	TraesCS7B02G057900	[ET]	Amino acid transport and metabolism;; Signal transduction mechanisms	Molecular Function: ionotropic glutamate receptor activity (GO:0004970);; Cellular Component: mitochondrion (GO:0005739);; Biological Process: ion transport (GO:0006811);; Cellular Component: integral component of membrane (GO:0016021);; Biological Process: ionotropic glutamate receptor signaling pathway (GO:0035235);;	--	--	[PET]	Inorganic ion transport and metabolism;; Amino acid transport and metabolism;; Signal transduction mechanisms	Ligand-gated ion channel;; Bacterial extracellular solute-binding proteins, family 3;; Periplasmic binding protein	Glutamate receptor 2.8 OS=Arabidopsis thaliana OX=3702 GN=GLR2.8 PE=2 SV=2	S	Function unknown	glutamate receptor 2.8-like [Aegilops tauschii subsp. tauschii]	biological process: cellular process (GO:0009987);; biological process: signaling (GO:0023052);; biological process: single-organism process (GO:0044699);; biological process: response to stimulus (GO:0050896);; biological process: localization (GO:0051179);; biological process: biological regulation (GO:0065007);; molecular function: receptor activity (GO:0004872);; molecular function: transport…
TraesCS7B02G072000	TraesCS7B02G072000	--	--	Molecular Function: serine-type endopeptidase inhibitor activity (GO:0004867);; Cellular Component: extracellular region (GO:0005576);; Biological Process: negative regulation of endopeptidase activity (GO:0010951);; Molecular Function: alpha-amylase inhibitor activity (GO:0015066);;	--	--	--	--	Protease inhibitor/seed storage/LTP family	Alpha-amylase/trypsin inhibitor CM2 OS=Triticum aestivum OX=4565 PE=1 SV=2	--	--	RecName: Full=Alpha-amylase/trypsin inhibitor CM2; AltName: Full=Chloroform/methanol-soluble protein CM2; Flags: Precursor	biological process: biological regulation (GO:0065007);; molecular function: enzyme regulator activity (GO:0030234);; cellular component: extracellular region (GO:0005576)
TraesCS7B02G076300	TraesCS7B02G076300	[O]	Posttranslational modification, protein turnover, chaperones	Molecular Function: serine-type endopeptidase inhibitor activity (GO:0004867);; Cellular Component: extracellular space (GO:0005615);; Biological Process: defense response (GO:0006952);; Biological Process: negative regulation of endopeptidase activity (GO:0010951);; Molecular Function: nutrient reservoir activity (GO:0045735);;	K13963|5.36697e-171|bdi:100830902|K13963 serpin B | (RefSeq) serpin-ZX-like	--	[V]	Defense mechanisms	Serpin (serine protease inhibitor);; Serpin (serine protease inhibitor)	Serpin-Z7 OS=Hordeum vulgare OX=4513 GN=PAZ7 PE=1 SV=2	O	Posttranslational modification, protein turnover, chaperones	serpin 2 [Triticum aestivum]	biological process: biological regulation (GO:0065007);; molecular function: enzyme regulator activity (GO:0030234);; cellular component: extracellular region (GO:0005576);; cellular component: extracellular region part (GO:0044421);; biological process: response to stimulus (GO:0050896);; molecular function: nutrient reservoir activity (GO:0045735)
TraesCS7B02G119800	TraesCS7B02G119800	--	--	Cellular Component: plastid (GO:0009536);; Molecular Function: kinase activity (GO:0016301);; Biological Process: phosphorylation (GO:0016310);;	--	--	[T]	Signal transduction mechanisms	Phosphatidylinositol 3- and 4-kinase	Phosphatidylinositol 4-kinase gamma 7 OS=Arabidopsis thaliana OX=3702 GN=PI4KG7 PE=1 SV=2	S	Function unknown	phosphatidylinositol 4-kinase gamma 5-like [Aegilops tauschii subsp. tauschii]	cellular component: cell (GO:0005623);; cellular component: organelle (GO:0043226);; cellular component: cell part (GO:0044464);; biological process: metabolic process (GO:0008152);; molecular function: catalytic activity (GO:0003824);; biological process: cellular process (GO:0009987)
TraesCS7B02G183300	TraesCS7B02G183300	[G]	Carbohydrate transport and metabolism	Molecular Function: ATP binding (GO:0005524);; Cellular Component: cytosol (GO:0005829);; Biological Process: glycogen biosynthetic process (GO:0005978);; Molecular Function: glucose-1-phosphate adenylyltransferase activity (GO:0008878);; Cellular Component: amyloplast (GO:0009501);; Cellular Component: chloroplast (GO:0009507);; Biological Process: starch biosynthetic process (GO:0019252);;	K00975|0|bdi:100832788|K00975 glucose-1-phosphate adenylyltransferase [EC:2.7.7.27] | (RefSeq) glucose-1-phosphate adenylyltransferase small subunit, chloroplastic/amyloplastic	Starch and sucrose metabolism (ko00500);; Amino sugar and nucleotide sugar metabolism (ko00520)	[M]	Cell wall/membrane/envelope biogenesis	Nucleotidyl transferase;; MobA-like NTP transferase domain	Glucose-1-phosphate adenylyltransferase small subunit, chloroplastic/amyloplastic OS=Hordeum vulgare OX=4513 PE=2 SV=1	G	Carbohydrate transport and metabolism	plastid ADP-glucose pyrophosphorylase small subunit [Triticum aestivum]	molecular function: binding (GO:0005488);; cellular component: cell (GO:0005623);; cellular component: cell part (GO:0044464);; biological process: metabolic process (GO:0008152);; biological process: cellular process (GO:0009987);; biological process: single-organism process (GO:0044699);; molecular function: catalytic activity (GO:0003824);; cellular component: organelle (GO:0043226)
TraesCS7B02G195200	TraesCS7B02G195200	--	--	--	--	--	[R]	General function prediction only	Phosphatidylethanolamine-binding protein	Protein MOTHER of FT and TFL1 homolog 1 OS=Oryza sativa subsp. japonica OX=39947 GN=MFT1 PE=3 SV=1	S	Function unknown	protein MOTHER of FT and TFL1 homolog 1-like [Aegilops tauschii subsp. tauschii]	--
TraesCS7B02G203600	TraesCS7B02G203600	--	--	Cellular Component: integral component of membrane (GO:0016021);;	--	--	[R]	General function prediction only	TMPIT-like protein	--	S	Function unknown	transmembrane protein 120 homolog [Aegilops tauschii subsp. tauschii]	cellular component: membrane (GO:0016020);; cellular component: membrane part (GO:0044425)
TraesCS7B02G234500	TraesCS7B02G234500	--	--	Molecular Function: zinc ion binding (GO:0008270);; Cellular Component: integral component of membrane (GO:0016021);;	--	--	[O]	Posttranslational modification, protein turnover, chaperones	Ring finger domain;; Zinc finger, C3HC4 type (RING finger);; RING-like zinc finger;; RING-H2 zinc finger domain;; Zinc finger, C3HC4 type (RING finger)	RING-H2 finger protein ATL32 OS=Arabidopsis thaliana OX=3702 GN=ATL32 PE=2 SV=3	O	Posttranslational modification, protein turnover, chaperones	E3 ubiquitin-protein ligase ATL41-like [Aegilops tauschii subsp. tauschii]	molecular function: binding (GO:0005488);; cellular component: membrane (GO:0016020);; cellular component: membrane part (GO:0044425)
TraesCS7B02G235500	TraesCS7B02G235500	--	--	Cellular Component: membrane (GO:0016020);; Molecular Function: metal ion binding (GO:0046872);;	--	--	[O]	Posttranslational modification, protein turnover, chaperones	Ring finger domain;; RING-like zinc finger;; RING-H2 zinc finger domain;; Zinc finger, C3HC4 type (RING finger);; Prokaryotic RING finger family 4;; Zinc finger, C3HC4 type (RING finger);; Anaphase-promoting complex subunit 11 RING-H2 finger	RING-H2 finger protein ATL72 OS=Arabidopsis thaliana OX=3702 GN=ATL72 PE=2 SV=1	O	Posttranslational modification, protein turnover, chaperones	E3 ubiquitin-protein ligase EL5-like [Aegilops tauschii subsp. tauschii]	cellular component: membrane (GO:0016020);; molecular function: binding (GO:0005488)
TraesCS7B02G244700	TraesCS7B02G244700	--	--	--	--	--	--	--	--	--	S	Function unknown	uncharacterized protein LOC109735996 [Aegilops tauschii subsp. tauschii]	--
TraesCS7B02G254900	TraesCS7B02G254900	[Q]	Secondary metabolites biosynthesis, transport and catabolism	Biological Process: fatty acid biosynthetic process (GO:0006633);; Cellular Component: integral component of membrane (GO:0016021);; Molecular Function: transferase activity, transferring acyl groups other than amino-acyl groups (GO:0016747);;	K15397|0|osa:4341445|K15397 3-ketoacyl-CoA synthase [EC:2.3.1.199] | (RefSeq) 3-ketoacyl-CoA synthase 11	Fatty acid elongation (ko00062)	--	--	FAE1/Type III polyketide synthase-like protein;; 3-Oxoacyl-[acyl-carrier-protein (ACP)] synthase III C terminal;; Chalcone and stilbene synthases, C-terminal domain	3-ketoacyl-CoA synthase 11 OS=Arabidopsis thaliana OX=3702 GN=KCS11 PE=1 SV=1	I	Lipid transport and metabolism	predicted protein [Hordeum vulgare subsp. vulgare]	biological process: metabolic process (GO:0008152);; biological process: cellular process (GO:0009987);; biological process: single-organism process (GO:0044699);; cellular component: membrane (GO:0016020);; cellular component: membrane part (GO:0044425);; molecular function: catalytic activity (GO:0003824)
TraesCS7B02G265300	TraesCS7B02G265300	[DPM]	Cell cycle control, cell division, chromosome partitioning;; Inorganic ion transport and metabolism;; Cell wall/membrane/envelope biogenesis	Molecular Function: copper ion binding (GO:0005507);; Cellular Component: extracellular region (GO:0005576);; Molecular Function: oxidoreductase activity, oxidizing metal ions (GO:0016722);; Biological Process: oxidation-reduction process (GO:0055114);;	K00423|0|bdi:100835816|K00423 L-ascorbate oxidase [EC:1.10.3.3] | (RefSeq) L-ascorbate oxidase-like	--	[Q]	Secondary metabolites biosynthesis, transport and catabolism	Multicopper oxidase;; Multicopper oxidase;; Multicopper oxidase	L-ascorbate oxidase OS=Cucumis sativus OX=3659 PE=1 SV=1	Q	Secondary metabolites biosynthesis, transport and catabolism	L-ascorbate oxidase-like [Aegilops tauschii subsp. tauschii]	molecular function: binding (GO:0005488);; cellular component: extracellular region (GO:0005576);; biological process: metabolic process (GO:0008152);; biological process: single-organism process (GO:0044699);; molecular function: catalytic activity (GO:0003824)
TraesCS7B02G301400	TraesCS7B02G301400	[J]	Translation, ribosomal structure and biogenesis	Molecular Function: tRNA binding (GO:0000049);; Molecular Function: methionine-tRNA ligase activity (GO:0004825);; Molecular Function: ATP binding (GO:0005524);; Cellular Component: cytosol (GO:0005829);; Biological Process: methionyl-tRNA aminoacylation (GO:0006431);; Molecular Function: electron carrier activity (GO:0009055);; Biological Process: electron transport chain (GO:0022900);;	K01874|0|osa:4348562|K01874 methionyl-tRNA synthetase [EC:6.1.1.10] | (RefSeq) probable methionine--tRNA ligase	Selenocompound metabolism (ko00450);; Aminoacyl-tRNA biosynthesis (ko00970)	[J]	Translation, ribosomal structure and biogenesis	tRNA synthetases class I (M);; tRNA synthetases class I (I, L, M and V)	Probable methionine--tRNA ligase OS=Oryza sativa subsp. japonica OX=39947 GN=Os06g0508700 PE=2 SV=2	J	Translation, ribosomal structure and biogenesis	methionyl-tRNA synthetase [Triticum aestivum]	molecular function: binding (GO:0005488);; biological process: metabolic process (GO:0008152);; molecular function: catalytic activity (GO:0003824);; cellular component: cell (GO:0005623);; cellular component: cell part (GO:0044464);; biological process: cellular process (GO:0009987);; biological process: single-organism process (GO:0044699);; molecular function: electron carrier activity (GO:000…
TraesCS7B02G319300	TraesCS7B02G319300	--	--	Biological Process: defense response (GO:0006952);;	--	--	--	--	Gamma-thionin family	--	S	Function unknown	hypothetical protein TRIUR3_24082 [Triticum urartu]	biological process: response to stimulus (GO:0050896)
TraesCS7B02G435000	TraesCS7B02G435000	--	--	--	--	--	--	--	--	--	S	Function unknown	predicted protein [Hordeum vulgare subsp. vulgare]	--
TraesCS7B02G435200	TraesCS7B02G435200	--	--	--	--	--	--	--	FBD	--	S	Function unknown	predicted protein [Hordeum vulgare subsp. vulgare]	--
TraesCS7B02G440500	TraesCS7B02G440500	--	--	--	--	--	--	--	--	--	--	--	predicted protein [Hordeum vulgare subsp. vulgare]	--
TraesCS7B02G443000	TraesCS7B02G443000	--	--	Cellular Component: integral component of membrane (GO:0016021);;	--	--	--	--	--	--	--	--	hypothetical protein TRIUR3_32371 [Triticum urartu]	cellular component: membrane (GO:0016020);; cellular component: membrane part (GO:0044425)
TraesCS7B02G444800	TraesCS7B02G444800	--	--	Molecular Function: aspartic-type endopeptidase activity (GO:0004190);; Biological Process: proteolysis (GO:0006508);; Biological Process: protein catabolic process (GO:0030163);;	--	--	[O]	Posttranslational modification, protein turnover, chaperones	Xylanase inhibitor N-terminal;; Xylanase inhibitor C-terminal;; Eukaryotic aspartyl protease	Protein ASPARTIC PROTEASE IN GUARD CELL 1 OS=Arabidopsis thaliana OX=3702 GN=ASPG1 PE=1 SV=1	O	Posttranslational modification, protein turnover, chaperones	aspartic proteinase nepenthesin-2-like [Aegilops tauschii subsp. tauschii]	biological process: metabolic process (GO:0008152);; molecular function: catalytic activity (GO:0003824)
TraesCS7B02G472500	TraesCS7B02G472500	[G]	Carbohydrate transport and metabolism	Molecular Function: 1,4-alpha-glucan branching enzyme activity (GO:0003844);; Molecular Function: hydrolase activity, hydrolyzing O-glycosyl compounds (GO:0004553);; Biological Process: glycogen biosynthetic process (GO:0005978);; Cellular Component: amyloplast (GO:0009501);; Cellular Component: chloroplast (GO:0009507);; Biological Process: starch biosynthetic process (GO:0019252);; Molecular Fu…	K00700|0|bdi:100841615|K00700 1,4-alpha-glucan branching enzyme [EC:2.4.1.18] | (RefSeq) 1,4-alpha-glucan-branching enzyme, chloroplastic/amyloplastic-like	Starch and sucrose metabolism (ko00500)	[G]	Carbohydrate transport and metabolism	Alpha amylase, C-terminal all-beta domain;; Carbohydrate-binding module 48 (Isoamylase N-terminal domain);; Alpha amylase, catalytic domain	1,4-alpha-glucan-branching enzyme, chloroplastic/amyloplastic OS=Oryza sativa subsp. japonica OX=39947 GN=SBE1 PE=1 SV=2	G	Carbohydrate transport and metabolism	1,4-alpha-glucan-branching enzyme, chloroplastic/amyloplastic-like isoform X1 [Aegilops tauschii subsp. tauschii]	biological process: metabolic process (GO:0008152);; molecular function: catalytic activity (GO:0003824);; biological process: cellular process (GO:0009987);; biological process: single-organism process (GO:0044699);; cellular component: cell (GO:0005623);; cellular component: organelle (GO:0043226);; cellular component: cell part (GO:0044464);; molecular function: binding (GO:0005488)
TraesCSU02G012500	TraesCSU02G012500	--	--	Molecular Function: methyltransferase activity (GO:0008168);; Biological Process: tRNA methylation (GO:0030488);; Cellular Component: tRNA (m1A) methyltransferase complex (GO:0031515);;	K03256|0|bdi:100844528|K03256 tRNA (adenine-N(1)-)-methyltransferase non-catalytic subunit | (RefSeq) tRNA (adenine(58)-N(1))-methyltransferase non-catalytic subunit trm6	--	[J]	Translation, ribosomal structure and biogenesis	Gcd10p family	--	S	Function unknown	predicted protein [Hordeum vulgare subsp. vulgare]	biological process: metabolic process (GO:0008152);; molecular function: catalytic activity (GO:0003824);; biological process: cellular process (GO:0009987);; cellular component: cell (GO:0005623);; cellular component: macromolecular complex (GO:0032991);; cellular component: cell part (GO:0044464)
TraesCSU02G065700	TraesCSU02G065700	--	--	--	--	--	--	--	--	--	S	Function unknown	hypothetical protein TRIUR3_04779 [Triticum urartu]	--
TraesCSU02G072900	TraesCSU02G072900	--	--	--	--	--	--	--	--	--	--	--	uncharacterized protein LOC109778554 [Aegilops tauschii subsp. tauschii]	--
TraesCSU02G080200	TraesCSU02G080200	[G]	Carbohydrate transport and metabolism	Molecular Function: sucrose alpha-glucosidase activity (GO:0004575);; Cellular Component: cell wall (GO:0005618);; Biological Process: carbohydrate metabolic process (GO:0005975);; Cellular Component: apoplast (GO:0048046);;	K20848|0|bdi:100829891|K20848 fructan beta-(2,1)-fructosidase [EC:3.2.1.153] | (RefSeq) beta-fructofuranosidase, insoluble isoenzyme 4	Galactose metabolism (ko00052);; Starch and sucrose metabolism (ko00500)	[G]	Carbohydrate transport and metabolism	Glycosyl hydrolases family 32 N-terminal domain;; Glycosyl hydrolases family 32 C terminal	Beta-fructofuranosidase, insoluble isoenzyme 4 OS=Oryza sativa subsp. japonica OX=39947 GN=CIN4 PE=2 SV=1	G	Carbohydrate transport and metabolism	fructan 1-exohydrolase w2-like isoform X1 [Aegilops tauschii subsp. tauschii]	biological process: metabolic process (GO:0008152);; molecular function: catalytic activity (GO:0003824);; cellular component: cell (GO:0005623);; cellular component: cell part (GO:0044464);; cellular component: extracellular region (GO:0005576)
TraesCSU02G094000	TraesCSU02G094000	--	--	--	--	--	--	--	--	--	S	Function unknown	predicted protein [Hordeum vulgare subsp. vulgare]	--
TraesCSU02G149400	TraesCSU02G149400	--	--	--	--	--	--	--	Protein of unknown function (DUF1618)	--	S	Function unknown	hypothetical protein SETIT_028158mg [Setaria italica]	--
TraesCSU02G193500	TraesCSU02G193500	[KT]	Transcription;; Signal transduction mechanisms	Biological Process: phosphorelay signal transduction system (GO:0000160);; Cellular Component: intracellular (GO:0005622);; Molecular Function: kinase activity (GO:0016301);; Biological Process: phosphorylation (GO:0016310);;	--	--	[K]	Transcription	Response regulator receiver domain	Two-component response regulator ORR42 OS=Oryza sativa subsp. japonica OX=39947 GN=RR42 PE=3 SV=2	T	Signal transduction mechanisms	two-component response regulator ORR42-like [Aegilops tauschii subsp. tauschii]	biological process: cellular process (GO:0009987);; biological process: signaling (GO:0023052);; biological process: single-organism process (GO:0044699);; biological process: response to stimulus (GO:0050896);; biological process: biological regulation (GO:0065007);; cellular component: cell (GO:0005623);; cellular component: cell part (GO:0044464);; biological process: metabolic process (GO:000…
TraesCSU02G226200	TraesCSU02G226200	--	--	--	--	--	--	--	FBD	--	S	Function unknown	predicted protein [Hordeum vulgare subsp. vulgare]	--
TraesCSU02G270700	TraesCSU02G270700	[Z]	Cytoskeleton	Molecular Function: ATP binding (GO:0005524);; Cellular Component: cytoplasm (GO:0005737);; Cellular Component: cytoskeleton (GO:0005856);;	K10355|1.0507e-122|bdi:100827534|K10355 actin, other eukaryote | (RefSeq) actin-1	--	[Z]	Cytoskeleton	Actin	Actin-1 OS=Oryza sativa subsp. japonica OX=39947 GN=ACT1 PE=2 SV=1	Z	Cytoskeleton	Actin-1 [Zea mays]	molecular function: binding (GO:0005488);; cellular component: cell (GO:0005623);; cellular component: cell part (GO:0044464);; cellular component: organelle (GO:0043226)
Triticum_aestivum_newGene_11330	--	--	--	--	--	--	--	--	--	--	S	Function unknown	hypothetical protein TRIUR3_31077 [Triticum urartu]	--
Triticum_aestivum_newGene_11878	--	--	--	Molecular Function: transcription factor activity, sequence-specific DNA binding (GO:0003700);; Cellular Component: nucleus (GO:0005634);; Biological Process: regulation of transcription, DNA-templated (GO:0006355);;	--	--	--	--	--	MADS-box transcription factor 30 OS=Oryza sativa subsp. japonica OX=39947 GN=MADS30 PE=2 SV=1	--	--	MADS-box transcription factor 30 [Triticum urartu]	biological process: biological regulation (GO:0065007);; molecular function: nucleic acid binding transcription factor activity (GO:0001071);; cellular component: cell (GO:0005623);; cellular component: organelle (GO:0043226);; cellular component: cell part (GO:0044464)
Triticum_aestivum_newGene_12202	--	--	--	--	--	--	--	--	--	--	--	--	unnamed protein product [Triticum aestivum]	--
Triticum_aestivum_newGene_14164	--	--	--	--	--	--	--	--	--	--	--	--	uncharacterized protein LOC109747428 isoform X1 [Aegilops tauschii subsp. tauschii]	--
Triticum_aestivum_newGene_15270	--	--	--	Molecular Function: binding (GO:0005488);;	--	--	--	--	--	--	P	Inorganic ion transport and metabolism	uncharacterized protein LOC109761339 isoform X1 [Aegilops tauschii subsp. tauschii]	molecular function: binding (GO:0005488)
Triticum_aestivum_newGene_15301	--	--	--	--	--	--	--	--	--	--	--	--	--	--
Triticum_aestivum_newGene_15427	--	--	--	--	--	--	--	--	--	--	--	--	--	--
Triticum_aestivum_newGene_15436	--	--	--	--	--	--	--	--	--	--	S	Function unknown	malonyl-coenzyme:anthocyanin 5-O-glucoside-6&apos;&apos;&apos;-O-malonyltransferase-like [Aegilops tauschii subsp. tauschii]	--
Triticum_aestivum_newGene_15543	--	--	--	--	--	--	--	--	--	--	--	--	--	--
Triticum_aestivum_newGene_15620	--	--	--	Molecular Function: hydrolase activity, hydrolyzing O-glycosyl compounds (GO:0004553);; Cellular Component: cell wall (GO:0005618);; Biological Process: xyloglucan metabolic process (GO:0010411);; Molecular Function: xyloglucan:xyloglucosyl transferase activity (GO:0016762);; Biological Process: cell wall biogenesis (GO:0042546);; Cellular Component: apoplast (GO:0048046);; Biological Process: ce…	K08235|4.1159e-26|bdi:100825072|K08235 xyloglucan:xyloglucosyl transferase [EC:2.4.1.207] | (RefSeq) probable xyloglucan endotransglucosylase/hydrolase protein 27	--	--	--	--	Probable xyloglucan endotransglucosylase/hydrolase protein 27 OS=Arabidopsis thaliana OX=3702 GN=XTH27 PE=2 SV=2	G	Carbohydrate transport and metabolism	putative xyloglucan endotransglucosylase/hydrolase protein 28 [Triticum urartu]	biological process: metabolic process (GO:0008152);; molecular function: catalytic activity (GO:0003824);; cellular component: cell (GO:0005623);; cellular component: cell part (GO:0044464);; biological process: cellular process (GO:0009987);; biological process: cellular component organization or biogenesis (GO:0071840);; cellular component: extracellular region (GO:0005576)
Triticum_aestivum_newGene_15753	--	--	--	--	--	--	--	--	--	--	--	--	hypothetical protein TRIUR3_15892 [Triticum urartu]	--
Triticum_aestivum_newGene_15855	--	--	--	--	--	--	--	--	--	--	--	--	protein FAR1-RELATED SEQUENCE 5-like [Aegilops tauschii subsp. tauschii]	--
Triticum_aestivum_newGene_16012	--	--	--	--	--	--	--	--	--	--	Z	Cytoskeleton	probable protein phosphatase 2C 62 isoform X2 [Spinacia oleracea]	--
Triticum_aestivum_newGene_16504	--	--	--	Molecular Function: peptidase activity (GO:0008233);;	--	--	[O]	Posttranslational modification, protein turnover, chaperones	--	--	E	Amino acid transport and metabolism	uncharacterized protein LOC109735224 [Aegilops tauschii subsp. tauschii]	biological process: metabolic process (GO:0008152);; molecular function: catalytic activity (GO:0003824)
Triticum_aestivum_newGene_1741	--	--	--	--	--	--	--	--	--	--	--	--	hypothetical protein TRIUR3_12139 [Triticum urartu]	--
Triticum_aestivum_newGene_17743	--	--	--	--	--	--	--	--	--	--	--	--	--	--
Triticum_aestivum_newGene_17815	--	--	--	--	--	--	--	--	--	--	--	--	--	--
Triticum_aestivum_newGene_2080	--	--	--	Molecular Function: serine-type carboxypeptidase activity (GO:0004185);; Molecular Function: transferase activity, transferring acyl groups other than amino-acyl groups (GO:0016747);; Biological Process: secondary metabolic process (GO:0019748);; Biological Process: proteolysis involved in cellular protein catabolic process (GO:0051603);;	K16296|1.41417e-85|bdi:100845311|K16296 serine carboxypeptidase-like clade I [EC:3.4.16.-] | (RefSeq) serine carboxypeptidase-like 17	--	[OE]	Posttranslational modification, protein turnover, chaperones;; Amino acid transport and metabolism	Serine carboxypeptidase	Serine carboxypeptidase-like 19 OS=Arabidopsis thaliana OX=3702 GN=SCPL19 PE=1 SV=1	E	Amino acid transport and metabolism	serine carboxypeptidase-like 5 [Aegilops tauschii subsp. tauschii]	biological process: metabolic process (GO:0008152);; molecular function: catalytic activity (GO:0003824);; biological process: single-organism process (GO:0044699)
Triticum_aestivum_newGene_21157	--	--	--	Molecular Function: RNA binding (GO:0003723);; Molecular Function: RNA-directed DNA polymerase activity (GO:0003964);; Molecular Function: aspartic-type endopeptidase activity (GO:0004190);; Biological Process: RNA-dependent DNA biosynthetic process (GO:0006278);; Biological Process: proteolysis (GO:0006508);; Molecular Function: nickel cation binding (GO:0016151);;	--	--	[R]	General function prediction only	Retrotransposon gag protein;; Retroviral aspartyl protease;; Reverse transcriptase (RNA-dependent DNA polymerase);; gag-polyprotein putative aspartyl protease;; Aspartyl protease	RNA-directed DNA polymerase homolog OS=Oenothera berteroana OX=3950 PE=4 SV=1	L	Replication, recombination and repair	uncharacterized protein LOC109739949 [Aegilops tauschii subsp. tauschii]	molecular function: binding (GO:0005488);; biological process: metabolic process (GO:0008152);; biological process: cellular process (GO:0009987);; molecular function: catalytic activity (GO:0003824)
Triticum_aestivum_newGene_2187	--	--	--	Biological Process: regulation of pH (GO:0006885);; Molecular Function: sodium:proton antiporter activity (GO:0015385);; Cellular Component: integral component of membrane (GO:0016021);; Biological Process: sodium ion transmembrane transport (GO:0035725);; Biological Process: hydrogen ion transmembrane transport (GO:1902600);;	--	--	[P]	Inorganic ion transport and metabolism	--	Sodium/hydrogen exchanger 2 OS=Arabidopsis thaliana OX=3702 GN=NHX2 PE=2 SV=2	P	Inorganic ion transport and metabolism	Na+/H+ antiporter [Festuca arundinacea]	biological process: biological regulation (GO:0065007);; biological process: cellular process (GO:0009987);; biological process: single-organism process (GO:0044699);; biological process: localization (GO:0051179);; molecular function: transporter activity (GO:0005215);; cellular component: membrane (GO:0016020);; cellular component: membrane part (GO:0044425)
Triticum_aestivum_newGene_2256	--	--	--	Molecular Function: phosphatidylserine decarboxylase activity (GO:0004609);; Cellular Component: mitochondrion (GO:0005739);; Biological Process: phospholipid biosynthetic process (GO:0008654);;	--	--	--	--	--	--	P	Inorganic ion transport and metabolism	Cell number regulator 6 [Triticum urartu]	biological process: metabolic process (GO:0008152);; molecular function: catalytic activity (GO:0003824);; cellular component: cell (GO:0005623);; cellular component: organelle (GO:0043226);; cellular component: cell part (GO:0044464);; biological process: cellular process (GO:0009987);; biological process: single-organism process (GO:0044699)
Triticum_aestivum_newGene_23051	--	--	--	--	--	--	--	--	--	--	--	--	--	--
Triticum_aestivum_newGene_2362	--	--	--	--	--	--	--	--	--	--	--	--	--	--
Triticum_aestivum_newGene_24336	--	--	--	--	--	--	--	--	--	--	--	--	--	--
Triticum_aestivum_newGene_25747	--	--	--	--	--	--	--	--	--	--	--	--	hypothetical protein TRIUR3_13665 [Triticum urartu]	--
Triticum_aestivum_newGene_26318	--	--	--	Biological Process: defense response (GO:0006952);;	--	--	--	--	Gamma-thionin family	--	S	Function unknown	hypothetical protein TRIUR3_24082 [Triticum urartu]	biological process: response to stimulus (GO:0050896)
Triticum_aestivum_newGene_26987	--	--	--	--	--	--	--	--	--	--	--	--	--	--
Triticum_aestivum_newGene_27900	--	--	--	--	--	--	--	--	--	--	--	--	--	--
Triticum_aestivum_newGene_28429	--	--	--	Cellular Component: membrane (GO:0016020);;	--	--	--	--	--	--	S	Function unknown	hypothetical protein AEX81_00002 [Triticum aestivum]	cellular component: membrane (GO:0016020)
Triticum_aestivum_newGene_28589	--	--	--	Cellular Component: mitochondrion (GO:0005739);; Molecular Function: UDP-glycosyltransferase activity (GO:0008194);; Biological Process: flavonoid biosynthetic process (GO:0009813);; Molecular Function: transferase activity, transferring hexosyl groups (GO:0016758);; Biological Process: flavonoid glucuronidation (GO:0052696);;	--	--	[GC]	Carbohydrate transport and metabolism;; Energy production and conversion	--	UDP-glycosyltransferase 90A2 OS=Arabidopsis thaliana OX=3702 GN=UGT90A2 PE=2 SV=1	S	Function unknown	predicted protein [Hordeum vulgare subsp. vulgare]	cellular component: cell (GO:0005623);; cellular component: organelle (GO:0043226);; cellular component: cell part (GO:0044464);; biological process: metabolic process (GO:0008152);; molecular function: catalytic activity (GO:0003824);; biological process: cellular process (GO:0009987);; biological process: single-organism process (GO:0044699)
Triticum_aestivum_newGene_29480	--	--	--	Molecular Function: DNA binding (GO:0003677);;	--	--	[J]	Translation, ribosomal structure and biogenesis	--	Eukaryotic initiation factor 4A-III homolog B OS=Oryza sativa subsp. japonica OX=39947 GN=EIF4A3B PE=1 SV=1	S	Function unknown	hypothetical protein TRIUR3_16864 [Triticum urartu]	molecular function: binding (GO:0005488)
Triticum_aestivum_newGene_29660	--	--	--	--	--	--	--	--	--	--	--	--	hypothetical protein TRIUR3_26594 [Triticum urartu]	--
Triticum_aestivum_newGene_30687	--	--	--	--	--	--	--	--	Protein of unknown function (DUF632)	Nitrate regulatory gene2 protein OS=Arabidopsis thaliana OX=3702 GN=NRG2 PE=1 SV=1	S	Function unknown	predicted protein [Hordeum vulgare subsp. vulgare]	--
Triticum_aestivum_newGene_30996	--	--	--	Cellular Component: nucleus (GO:0005634);; Biological Process: regulation of transcription, DNA-templated (GO:0006355);; Biological Process: regulation of translation (GO:0006417);; Biological Process: auxin-activated signaling pathway (GO:0009734);; Molecular Function: protein dimerization activity (GO:0046983);;	K14484|1.11871e-19|sbi:SORBI_09g028210|K14484 auxin-responsive protein IAA | (RefSeq) SORBIDRAFT_09g028210, Sb09g028210; hypothetical protein	Plant hormone signal transduction (ko04075)	--	--	AUX/IAA family	Auxin-responsive protein IAA19 OS=Oryza sativa subsp. japonica OX=39947 GN=IAA19 PE=2 SV=1	K	Transcription	auxin-responsive protein IAA19-like [Aegilops tauschii subsp. tauschii]	cellular component: cell (GO:0005623);; cellular component: organelle (GO:0043226);; cellular component: cell part (GO:0044464);; biological process: biological regulation (GO:0065007);; biological process: cellular process (GO:0009987);; biological process: signaling (GO:0023052);; biological process: single-organism process (GO:0044699);; biological process: response to stimulus (GO:0050896);; …
Triticum_aestivum_newGene_31076	--	--	--	--	--	--	--	--	Protein of unknown function (DUF 659)	--	S	Function unknown	uncharacterized protein LOC109759353 [Aegilops tauschii subsp. tauschii]	--
Triticum_aestivum_newGene_31205	--	--	--	--	--	--	--	--	--	--	S	Function unknown	predicted protein [Hordeum vulgare subsp. vulgare]	--
Triticum_aestivum_newGene_32305	--	--	--	--	--	--	--	--	--	--	--	--	hypothetical protein TRIUR3_06809 [Triticum urartu]	--
Triticum_aestivum_newGene_32493	--	--	--	--	--	--	--	--	--	--	--	--	--	--
Triticum_aestivum_newGene_36980	--	--	--	--	--	--	--	--	--	--	--	--	unnamed protein product [Triticum aestivum]	--
Triticum_aestivum_newGene_37214	--	--	--	Cellular Component: exocyst (GO:0000145);; Molecular Function: iron ion binding (GO:0005506);; Biological Process: exocytosis (GO:0006887);; Molecular Function: oxidoreductase activity, acting on paired donors, with incorporation or reduction of molecular oxygen (GO:0016705);; Molecular Function: heme binding (GO:0020037);; Biological Process: oxidation-reduction process (GO:0055114);;	--	--	--	--	--	--	S	Function unknown	uncharacterized protein LOC109783280 [Aegilops tauschii subsp. tauschii]	cellular component: cell (GO:0005623);; cellular component: macromolecular complex (GO:0032991);; cellular component: cell part (GO:0044464);; molecular function: binding (GO:0005488);; biological process: cellular process (GO:0009987);; biological process: single-organism process (GO:0044699);; biological process: localization (GO:0051179);; biological process: metabolic process (GO:0008152);; m…
Triticum_aestivum_newGene_37215	--	--	--	Cellular Component: cytoplasm (GO:0005737);; Molecular Function: queuine tRNA-ribosyltransferase activity (GO:0008479);; Biological Process: queuosine biosynthetic process (GO:0008616);;	--	--	[OC]	Posttranslational modification, protein turnover, chaperones;; Energy production and conversion	--	Thioredoxin domain-containing protein 9 homolog OS=Arabidopsis thaliana OX=3702 GN=At2g18990 PE=2 SV=1	O	Posttranslational modification, protein turnover, chaperones	PREDICTED: thioredoxin domain-containing protein 9 homolog [Brachypodium distachyon]	cellular component: cell (GO:0005623);; cellular component: cell part (GO:0044464);; biological process: metabolic process (GO:0008152);; molecular function: catalytic activity (GO:0003824);; biological process: cellular process (GO:0009987);; biological process: single-organism process (GO:0044699)
Triticum_aestivum_newGene_37410	--	--	--	--	--	--	--	--	--	--	--	--	--	--
Triticum_aestivum_newGene_37886	--	--	--	--	--	--	--	--	--	--	S	Function unknown	hypothetical protein MTR_0021s0160 [Medicago truncatula]	--
Triticum_aestivum_newGene_42086	--	--	--	Molecular Function: nucleic acid binding (GO:0003676);;	--	--	--	--	MuDR family transposase	--	S	Function unknown	uncharacterized protein LOC109759284 [Aegilops tauschii subsp. tauschii]	molecular function: binding (GO:0005488)
Triticum_aestivum_newGene_42101	--	--	--	Cellular Component: integral component of membrane (GO:0016021);;	--	--	--	--	--	--	--	--	hypothetical protein TRIUR3_13667 [Triticum urartu]	cellular component: membrane (GO:0016020);; cellular component: membrane part (GO:0044425)
Triticum_aestivum_newGene_44200	--	--	--	--	--	--	--	--	Ankyrin repeats (many copies);; Ankyrin repeats (many copies);; Ankyrin repeats (3 copies);; Ankyrin repeat;; Ankyrin repeat	--	S	Function unknown	hypothetical protein BAE44_0019424 [Dichanthelium oligosanthes]	--
Triticum_aestivum_newGene_4703	--	--	--	--	--	--	--	--	--	--	--	--	Spastin [Triticum urartu]	--
Triticum_aestivum_newGene_47508	--	--	--	Molecular Function: metal ion binding (GO:0046872);;	--	--	[S]	Function unknown	--	Zinc finger CCCH domain-containing protein 34 OS=Oryza sativa subsp. japonica OX=39947 GN=Os05g0176400 PE=2 SV=1	S	Function unknown	zinc finger CCCH domain-containing protein 34-like [Aegilops tauschii subsp. tauschii]	molecular function: binding (GO:0005488)
Triticum_aestivum_newGene_48097	--	--	--	--	--	--	--	--	--	--	--	--	--	--
Triticum_aestivum_newGene_4850	--	--	--	--	--	--	--	--	--	--	--	--	hypothetical protein TRIUR3_12629 [Triticum urartu]	--
Triticum_aestivum_newGene_50721	--	--	--	--	--	--	--	--	--	--	--	--	--	--
Triticum_aestivum_newGene_51403	--	--	--	--	--	--	--	--	--	--	--	--	--	--
Triticum_aestivum_newGene_51447	--	--	--	--	--	--	--	--	--	--	S	Function unknown	hypothetical protein TRIUR3_03215 [Triticum urartu]	--
Triticum_aestivum_newGene_52219	--	--	--	Molecular Function: binding (GO:0005488);; Cellular Component: membrane (GO:0016020);;	--	--	--	--	--	--	L	Replication, recombination and repair	hypothetical protein BRADI_2g60463v3, partial [Brachypodium distachyon]	molecular function: binding (GO:0005488);; cellular component: membrane (GO:0016020)
Triticum_aestivum_newGene_52812	--	--	--	--	--	--	--	--	--	--	--	--	--	--
Triticum_aestivum_newGene_54945	--	--	--	Molecular Function: serine-type endopeptidase inhibitor activity (GO:0004867);; Cellular Component: extracellular region (GO:0005576);; Biological Process: response to wounding (GO:0009611);; Biological Process: negative regulation of endopeptidase activity (GO:0010951);;	--	--	--	--	Potato inhibitor I family	Subtilisin-chymotrypsin inhibitor WSCI OS=Triticum aestivum OX=4565 PE=1 SV=2	S	Function unknown	subtilisin-chymotrypsin inhibitor WSCI-like [Aegilops tauschii subsp. tauschii]	biological process: biological regulation (GO:0065007);; molecular function: enzyme regulator activity (GO:0030234);; cellular component: extracellular region (GO:0005576);; biological process: response to stimulus (GO:0050896)
Triticum_aestivum_newGene_56079	--	--	--	Biological Process: regulation of transcription, DNA-templated (GO:0006355);;	--	--	--	--	FAR1 DNA-binding domain	Protein FAR1-RELATED SEQUENCE 5 OS=Arabidopsis thaliana OX=3702 GN=FRS5 PE=1 SV=1	--	--	protein FAR1-RELATED SEQUENCE 5-like [Aegilops tauschii subsp. tauschii]	biological process: biological regulation (GO:0065007)
Triticum_aestivum_newGene_56357	--	--	--	--	--	--	--	--	Protein of unknown function (DUF1618)	--	--	--	unnamed protein product [Triticum aestivum]	--
Triticum_aestivum_newGene_56706	--	--	--	Cellular Component: mitochondrion (GO:0005739);;	--	--	[K]	Transcription	ASCH domain	11-beta-hydroxysteroid dehydrogenase 1B OS=Arabidopsis thaliana OX=3702 GN=HSD1 PE=1 SV=1	S	Function unknown	LOW QUALITY PROTEIN: putative uncharacterized protein DDB_G0290521 [Aegilops tauschii subsp. tauschii]	cellular component: cell (GO:0005623);; cellular component: organelle (GO:0043226);; cellular component: cell part (GO:0044464)
Triticum_aestivum_newGene_57241	--	--	--	--	--	--	--	--	--	--	--	--	uncharacterized protein LOC109781667 [Aegilops tauschii subsp. tauschii]	--
Triticum_aestivum_newGene_5725	--	--	--	--	--	--	--	--	--	--	S	Function unknown	hypothetical protein TRIUR3_07550 [Triticum urartu]	--
Triticum_aestivum_newGene_5726	--	--	--	--	--	--	--	--	--	--	--	--	--	--
Triticum_aestivum_newGene_57274	--	--	--	Cellular Component: mitochondrion (GO:0005739);;	--	--	--	--	Ankyrin repeats (3 copies);; Ankyrin repeat;; Ankyrin repeat	--	S	Function unknown	uncharacterized protein LOC109741530 [Aegilops tauschii subsp. tauschii]	cellular component: cell (GO:0005623);; cellular component: organelle (GO:0043226);; cellular component: cell part (GO:0044464)
Triticum_aestivum_newGene_57759	--	--	--	--	--	--	--	--	--	--	--	--	vegetative cell wall protein gp1-like [Aegilops tauschii subsp. tauschii]	--
Triticum_aestivum_newGene_57777	--	--	--	Molecular Function: transporter activity (GO:0005215);; Molecular Function: calmodulin binding (GO:0005516);; Biological Process: oligopeptide transport (GO:0006857);; Biological Process: response to stress (GO:0006950);; Cellular Component: integral component of membrane (GO:0016021);;	--	--	--	--	--	--	--	--	Peptide transporter PTR2 [Triticum urartu]	molecular function: transporter activity (GO:0005215);; molecular function: binding (GO:0005488);; biological process: single-organism process (GO:0044699);; biological process: localization (GO:0051179);; biological process: response to stimulus (GO:0050896);; cellular component: membrane (GO:0016020);; cellular component: membrane part (GO:0044425)
Triticum_aestivum_newGene_57821	--	--	--	--	--	--	--	--	Cotton fibre expressed protein	--	S	Function unknown	hypothetical protein TRIUR3_23523 [Triticum urartu]	--
Triticum_aestivum_newGene_58667	--	--	--	Cellular Component: membrane (GO:0016020);;	--	--	--	--	--	--	I	Lipid transport and metabolism	uncharacterized protein LOC109776677 isoform X1 [Aegilops tauschii subsp. tauschii]	cellular component: membrane (GO:0016020)
Triticum_aestivum_newGene_59461	--	--	--	--	--	--	--	--	--	Protein FAR1-RELATED SEQUENCE 5 OS=Arabidopsis thaliana OX=3702 GN=FRS5 PE=1 SV=1	S	Function unknown	hypothetical protein TRIUR3_07022 [Triticum urartu]	--
Triticum_aestivum_newGene_59509	--	--	--	Cellular Component: cytoskeleton (GO:0005856);;	K18636|8.16336e-17|obr:102700124|K18636 microtubule-binding protein TANGLED1 | (RefSeq) microtubule-binding protein TANGLED1	--	--	--	--	Microtubule-binding protein TANGLED1 OS=Zea mays OX=4577 GN=TAN1 PE=2 SV=1	S	Function unknown	predicted protein [Hordeum vulgare subsp. vulgare]	cellular component: cell (GO:0005623);; cellular component: organelle (GO:0043226);; cellular component: cell part (GO:0044464)
Triticum_aestivum_newGene_59617	--	--	--	--	--	--	--	--	--	--	--	--	--	--
Triticum_aestivum_newGene_59786	--	--	--	--	--	--	[R]	General function prediction only	Zinc knuckle;; GAG-pre-integrase domain;; gag-polypeptide of LTR copia-type;; Retrotransposon gag protein	Retrovirus-related Pol polyprotein from transposon TNT 1-94 OS=Nicotiana tabacum OX=4097 PE=2 SV=1	L	Replication, recombination and repair	uncharacterized protein LOC109785565 [Aegilops tauschii subsp. tauschii]	--
Triticum_aestivum_newGene_60152	--	--	--	--	--	--	--	--	--	--	--	--	--	--
Triticum_aestivum_newGene_60304	--	--	--	Cellular Component: membrane (GO:0016020);;	K19882|2.96795e-34|bdi:100841115|K19882 O-palmitoleoyl-L-serine hydrolase [EC:3.1.1.98] | (RefSeq) pectin acetylesterase 5-like	--	[M]	Cell wall/membrane/envelope biogenesis	Pectinacetylesterase	Pectin acetylesterase 5 OS=Arabidopsis thaliana OX=3702 GN=PAE5 PE=2 SV=1	S	Function unknown	pectin acetylesterase 5-like [Aegilops tauschii subsp. tauschii]	cellular component: membrane (GO:0016020)
Triticum_aestivum_newGene_60315	--	--	--	--	--	--	--	--	--	--	--	--	--	--
Triticum_aestivum_newGene_60367	--	--	--	Molecular Function: DNA binding (GO:0003677);; Molecular Function: protein dimerization activity (GO:0046983);;	--	--	[L]	Replication, recombination and repair	--	--	S	Function unknown	Putative AC transposase [Triticum urartu]	molecular function: binding (GO:0005488)
Triticum_aestivum_newGene_60627	--	--	--	--	--	--	--	--	--	--	S	Function unknown	unnamed protein product [Triticum aestivum]	--
Triticum_aestivum_newGene_60923	--	--	--	Cellular Component: membrane (GO:0016020);;	--	--	--	--	--	--	--	--	protein FAR1-RELATED SEQUENCE 5-like [Aegilops tauschii subsp. tauschii]	cellular component: membrane (GO:0016020)
Triticum_aestivum_newGene_610	--	--	--	Molecular Function: protein serine/threonine kinase activity (GO:0004674);; Molecular Function: protein tyrosine kinase activity (GO:0004713);; Molecular Function: ATP binding (GO:0005524);; Cellular Component: plasma membrane (GO:0005886);; Biological Process: protein phosphorylation (GO:0006468);; Biological Process: defense response (GO:0006952);; Cellular Component: plasmodesma (GO:0009506);;…	--	--	[I]	Lipid transport and metabolism	--	Squalene epoxidase 3 OS=Arabidopsis thaliana OX=3702 GN=SQE3 PE=1 SV=1	T	Signal transduction mechanisms	cysteine-rich receptor-like protein kinase 10 [Aegilops tauschii subsp. tauschii]	biological process: metabolic process (GO:0008152);; biological process: cellular process (GO:0009987);; molecular function: catalytic activity (GO:0003824);; molecular function: binding (GO:0005488);; cellular component: cell (GO:0005623);; cellular component: membrane (GO:0016020);; cellular component: cell part (GO:0044464);; biological process: response to stimulus (GO:0050896);; cellular com…
Triticum_aestivum_newGene_61618	--	--	--	Cellular Component: nucleus (GO:0005634);; Molecular Function: protein dimerization activity (GO:0046983);;	--	--	--	--	Helix-loop-helix DNA-binding domain	Transcription factor bHLH30 OS=Arabidopsis thaliana OX=3702 GN=BHLH30 PE=1 SV=1	K	Transcription	unnamed protein product [Triticum aestivum]	cellular component: cell (GO:0005623);; cellular component: organelle (GO:0043226);; cellular component: cell part (GO:0044464);; molecular function: binding (GO:0005488)
Triticum_aestivum_newGene_61797	--	--	--	--	--	--	--	--	--	BTB/POZ domain-containing protein At5g03250 OS=Arabidopsis thaliana OX=3702 GN=At5g03250 PE=2 SV=1	S	Function unknown	BTB/POZ domain-containing protein At5g03250-like [Aegilops tauschii subsp. tauschii]	--
Triticum_aestivum_newGene_62080	--	--	--	--	--	--	--	--	--	--	--	--	hypothetical protein TRIUR3_08749 [Triticum urartu]	--
Triticum_aestivum_newGene_62409	--	--	--	--	--	--	--	--	MULE transposase domain;; SWIM zinc finger	Protein FAR1-RELATED SEQUENCE 5 OS=Arabidopsis thaliana OX=3702 GN=FRS5 PE=1 SV=1	S	Function unknown	protein FAR1-RELATED SEQUENCE 5-like [Aegilops tauschii subsp. tauschii]	--
Triticum_aestivum_newGene_62873	--	--	--	Cellular Component: integral component of membrane (GO:0016021);;	--	--	--	--	--	--	S	Function unknown	uncharacterized protein LOC109787213 [Aegilops tauschii subsp. tauschii]	cellular component: membrane (GO:0016020);; cellular component: membrane part (GO:0044425)
Triticum_aestivum_newGene_62962	--	--	--	--	--	--	--	--	--	--	--	--	hypothetical protein TRIUR3_14630 [Triticum urartu]	--
Triticum_aestivum_newGene_63185	--	--	--	--	--	--	--	--	--	--	--	--	uncharacterized protein LOC109741552 [Aegilops tauschii subsp. tauschii]	--
Triticum_aestivum_newGene_63794	--	--	--	--	--	--	--	--	--	--	--	--	--	--
Triticum_aestivum_newGene_63939	--	--	--	--	--	--	--	--	--	--	--	--	uncharacterized protein LOC109766438 [Aegilops tauschii subsp. tauschii]	--
Triticum_aestivum_newGene_64022	--	[O]	Posttranslational modification, protein turnover, chaperones	Cellular Component: mitochondrion (GO:0005739);; Biological Process: vitamin E biosynthetic process (GO:0010189);; Cellular Component: integral component of membrane (GO:0016021);; Molecular Function: kinase activity (GO:0016301);; Biological Process: phosphorylation (GO:0016310);; Cellular Component: chloroplast membrane (GO:0031969);;	K15892|2.23565e-129|bdi:100826738|K15892 farnesol kinase [EC:2.7.1.-] | (RefSeq) probable phytol kinase 2, chloroplastic	Terpenoid backbone biosynthesis (ko00900)	[S]	Function unknown	--	Probable phytol kinase 2, chloroplastic OS=Oryza sativa subsp. japonica OX=39947 GN=Os01g0832000 PE=2 SV=3	I	Lipid transport and metabolism	probable phytol kinase 2, chloroplastic [Aegilops tauschii subsp. tauschii]	cellular component: cell (GO:0005623);; cellular component: organelle (GO:0043226);; cellular component: cell part (GO:0044464);; biological process: metabolic process (GO:0008152);; biological process: cellular process (GO:0009987);; biological process: single-organism process (GO:0044699);; cellular component: membrane (GO:0016020);; cellular component: membrane part (GO:0044425);; molecular fu…
Triticum_aestivum_newGene_64131	--	--	--	Cellular Component: intracellular part (GO:0044424);; Molecular Function: organic cyclic compound binding (GO:0097159);; Molecular Function: heterocyclic compound binding (GO:1901363);;	K03106|5.88541e-30|bdi:100844770|K03106 signal recognition particle subunit SRP54 [EC:3.6.5.4] | (RefSeq) signal recognition particle 54 kDa protein 2	Protein export (ko03060)	[U]	Intracellular trafficking, secretion, and vesicular transport	--	Signal recognition particle 54 kDa protein 2 OS=Hordeum vulgare OX=4513 GN=SRP54-2 PE=2 SV=1	U	Intracellular trafficking, secretion, and vesicular transport	signal recognition particle 54 kDa protein 2-like [Aegilops tauschii subsp. tauschii]	cellular component: cell (GO:0005623);; cellular component: cell part (GO:0044464);; molecular function: binding (GO:0005488)
Triticum_aestivum_newGene_64156	--	--	--	--	--	--	--	--	--	--	--	--	--	--
Triticum_aestivum_newGene_64280	--	--	--	--	--	--	--	--	--	--	--	--	--	--
Triticum_aestivum_newGene_65670	--	--	--	Biological Process: response to stimulus (GO:0050896);;	--	--	--	--	Double-stranded RNA binding motif;; double strand RNA binding domain from DEAD END PROTEIN 1	Double-stranded RNA-binding protein 1 OS=Oryza sativa subsp. japonica OX=39947 GN=DRB1 PE=2 SV=1	S	Function unknown	unnamed protein product [Triticum aestivum]	biological process: response to stimulus (GO:0050896)
Triticum_aestivum_newGene_65723	--	--	--	--	--	--	[R]	General function prediction only	gag-polypeptide of LTR copia-type	Retrovirus-related Pol polyprotein from transposon RE2 OS=Arabidopsis thaliana OX=3702 GN=RE2 PE=4 SV=1	L	Replication, recombination and repair	uncharacterized protein LOC109767492 [Aegilops tauschii subsp. tauschii]	--
Triticum_aestivum_newGene_65791	--	--	--	Biological Process: formation of translation preinitiation complex (GO:0001731);; Biological Process: cytoplasmic translational initiation (GO:0002183);; Molecular Function: translation initiation factor activity (GO:0003743);; Cellular Component: eukaryotic translation initiation factor 3 complex (GO:0005852);; Biological Process: regulation of translational initiation (GO:0006446);; Cellular Co…	K15030|8.81133e-54|zma:100282333|K15030 translation initiation factor 3 subunit M | (RefSeq) TIDP3728, GRMZM2G336815; uncharacterized LOC100282333	--	[R]	General function prediction only	--	--	J	Translation, ribosomal structure and biogenesis	eukaryotic translation initiation factor 3 subunit M-like isoform X1 [Aegilops tauschii subsp. tauschii]	biological process: cellular component organization or biogenesis (GO:0071840);; biological process: metabolic process (GO:0008152);; biological process: cellular process (GO:0009987);; molecular function: binding (GO:0005488);; cellular component: cell (GO:0005623);; cellular component: macromolecular complex (GO:0032991);; cellular component: cell part (GO:0044464);; biological process: biologi…
Triticum_aestivum_newGene_66074	--	--	--	--	--	--	[R]	General function prediction only	zinc-binding in reverse transcriptase	--	S	Function unknown	hypothetical protein BRADI_1g11725v3, partial [Brachypodium distachyon]	--
Triticum_aestivum_newGene_67072	--	--	--	--	--	--	--	--	--	--	--	--	hypothetical protein TRIUR3_25384 [Triticum urartu]	--
Triticum_aestivum_newGene_70213	--	--	--	Molecular Function: DNA binding (GO:0003677);; Molecular Function: serine-type endopeptidase activity (GO:0004252);; Biological Process: transcription, DNA-templated (GO:0006351);; Biological Process: proteolysis (GO:0006508);; Biological Process: cell cycle (GO:0007049);; Cellular Component: integral component of membrane (GO:0016021);; Molecular Function: cellulose synthase (UDP-forming) activi…	--	--	--	--	--	--	--	--	U-box domain-containing protein 4 [Triticum urartu]	molecular function: binding (GO:0005488);; biological process: metabolic process (GO:0008152);; molecular function: catalytic activity (GO:0003824);; biological process: cellular process (GO:0009987);; biological process: single-organism process (GO:0044699);; cellular component: membrane (GO:0016020);; cellular component: membrane part (GO:0044425);; cellular component: macromolecular complex (G…
Triticum_aestivum_newGene_70612	--	--	--	--	--	--	--	--	--	--	--	--	--	--
Triticum_aestivum_newGene_72441	--	--	--	--	--	--	--	--	SWIM zinc finger	Protein FAR1-RELATED SEQUENCE 12 OS=Arabidopsis thaliana OX=3702 GN=FRS12 PE=2 SV=1	S	Function unknown	transposon protein, putative, unclassified [Oryza sativa Japonica Group]	--
Triticum_aestivum_newGene_73203	--	--	--	Molecular Function: peroxidase activity (GO:0004601);; Molecular Function: binding (GO:0005488);; Biological Process: metabolic process (GO:0008152);; Cellular Component: plant-type cell wall (GO:0009505);; Biological Process: plant-type cell wall organization (GO:0009664);; Biological Process: response to stimulus (GO:0050896);;	K00430|3.1664e-35|sita:101778284|K00430 peroxidase [EC:1.11.1.7] | (RefSeq) cationic peroxidase SPC4-like	Phenylpropanoid biosynthesis (ko00940)	--	--	Peroxidase	Cationic peroxidase SPC4 OS=Sorghum bicolor OX=4558 GN=Sb03g046810 PE=1 SV=2	G	Carbohydrate transport and metabolism	cationic peroxidase SPC4-like [Aegilops tauschii subsp. tauschii]	biological process: metabolic process (GO:0008152);; biological process: single-organism process (GO:0044699);; molecular function: catalytic activity (GO:0003824);; molecular function: antioxidant activity (GO:0016209);; molecular function: binding (GO:0005488);; cellular component: cell (GO:0005623);; cellular component: cell part (GO:0044464);; biological process: cellular process (GO:0009987)…
Triticum_aestivum_newGene_73610	--	--	--	--	--	--	--	--	--	--	S	Function unknown	Putative disease resistance protein RGA1 [Triticum urartu]	--
Triticum_aestivum_newGene_74067	--	[O]	Posttranslational modification, protein turnover, chaperones	Molecular Function: ATP binding (GO:0005524);; Biological Process: proteolysis (GO:0006508);; Molecular Function: peptidase activity (GO:0008233);;	--	--	[O]	Posttranslational modification, protein turnover, chaperones	AAA domain (Cdc48 subfamily);; ATPase family associated with various cellular activities (AAA);; AAA ATPase domain;; AAA domain (dynein-related subfamily);; AAA domain;; Sigma-54 interaction domain;; IstB-like ATP binding protein;; Bacterial TniB protein;; AAA domain;; AAA domain;; AAA domain;; DNA polymerase III, delta subunit;; Type III restriction enzyme, res subunit;; RNA helicase;; Holliday …	ATP-dependent Clp protease ATP-binding subunit ClpA homolog OS=Cyanidium caldarium OX=2771 GN=clpC PE=3 SV=1	O	Posttranslational modification, protein turnover, chaperones	uncharacterized protein LOC109741917 [Aegilops tauschii subsp. tauschii]	molecular function: binding (GO:0005488);; biological process: metabolic process (GO:0008152);; molecular function: catalytic activity (GO:0003824)
Triticum_aestivum_newGene_75969	--	--	--	--	--	--	--	--	--	--	--	--	--	--
Triticum_aestivum_newGene_76888	--	[X]	--	Molecular Function: DNA binding (GO:0003677);; Biological Process: DNA recombination (GO:0006310);; Molecular Function: zinc ion binding (GO:0008270);; Cellular Component: plastid (GO:0009536);; Biological Process: DNA integration (GO:0015074);; Cellular Component: membrane (GO:0016020);;	--	--	[R]	General function prediction only	gag-polypeptide of LTR copia-type;; gag-polypeptide of LTR copia-type	Retrovirus-related Pol polyprotein from transposon RE2 OS=Arabidopsis thaliana OX=3702 GN=RE2 PE=4 SV=1	L	Replication, recombination and repair	unknown [Oryza sativa Japonica Group]	molecular function: binding (GO:0005488);; biological process: metabolic process (GO:0008152);; biological process: cellular process (GO:0009987);; cellular component: cell (GO:0005623);; cellular component: organelle (GO:0043226);; cellular component: cell part (GO:0044464);; cellular component: membrane (GO:0016020)
Triticum_aestivum_newGene_77592	--	--	--	--	--	--	--	--	--	Protein FAR1-RELATED SEQUENCE 3 OS=Arabidopsis thaliana OX=3702 GN=FRS3 PE=1 SV=2	--	--	protein FAR1-RELATED SEQUENCE 5-like isoform X1 [Aegilops tauschii subsp. tauschii]	--
Triticum_aestivum_newGene_77913	--	--	--	--	--	--	--	--	--	--	--	--	--	--
Triticum_aestivum_newGene_77914	--	--	--	--	--	--	--	--	--	--	--	--	--	--
Triticum_aestivum_newGene_77996	--	--	--	--	K07870|1.71931e-06|bdi:100827865|K07870 Ras homolog gene family, member T1 | (RefSeq) mitochondrial Rho GTPase 1	--	--	--	--	--	--	--	--	--
Triticum_aestivum_newGene_78622	--	--	--	--	--	--	--	--	--	--	--	--	--	--
Triticum_aestivum_newGene_80472	--	--	--	Molecular Function: zinc ion binding (GO:0008270);; Cellular Component: integral component of membrane (GO:0016021);;	--	--	--	--	--	--	--	--	hypothetical protein TRIUR3_20150 [Triticum urartu]	molecular function: binding (GO:0005488);; cellular component: membrane (GO:0016020);; cellular component: membrane part (GO:0044425)
Triticum_aestivum_newGene_81133	--	--	--	--	--	--	--	--	--	--	--	--	--	--
Triticum_aestivum_newGene_837	--	--	--	--	--	--	--	--	MULE transposase domain;; FAR1 DNA-binding domain	Protein FAR1-RELATED SEQUENCE 3 OS=Arabidopsis thaliana OX=3702 GN=FRS3 PE=1 SV=2	S	Function unknown	protein FAR1-RELATED SEQUENCE 12-like [Aegilops tauschii subsp. tauschii]	--
Triticum_aestivum_newGene_913	--	--	--	--	--	--	--	--	--	--	S	Function unknown	uncharacterized protein LOC109773444 [Aegilops tauschii subsp. tauschii]	--
